# Supplementary material for: Metabolomic characterisation and flavour profiles of prawn, scallop, squid, barramundi, Salmon, snapper, and tuna
Source: Food Chem X. 2025 Feb 14;26:102284. doi: 10.1016/j.fochx.2025.102284 (PMC11905853; doi:10.1016/j.fochx.2025.102284)
Supplement: Multimedia Component 2 — Supplementary file 1. Volatile composition. [file mmc2.csv]

Compound	Class	calculated RI	Ref. RI	Quantifier	Qualifier	Selected for analysis	raw prawn (n=6)	cooked prawn (n=6)	raw scallop (n=7)	cooked scallop (n=7)	raw squid (n=5)	cooked squid (n=5)	raw barramundi (n=6)	cooked barramundi (n=6)	raw salmon (n=6)	cooked salmon (n=6)	raw snapper (n=4)	cooked snapper (n=4)	raw tuna (n=7)	cooked tuna (n=7)
3-methylbutanoic acid	acid	1664	1668	60	87,69	Yes	93.6	44.9	394.2	92.4	257	228.2	149.3	90.3	56.3	51.9	230.3	109.1	73.6	47
acetic acid	acid	1495	1464	45	60	Yes	2763.7	1337.6	12854.1	3231.4	3986.9	3664.1	2606.2	2392.4	5790.2	3768.4	3399.8	1766.6	2510.5	1458.6
butanoic acid	acid	1660	1670	60	73,88	Yes	261.9	127.7	327.1	142.4	194.6	192.8	242.9	202.8	685.8	533.8	238.2	205.3	319.1	203.6
decanoic acid	acid	>2200	2275	60	73,129,143	Yes	263.6	158.5	233.1	119.6	159.6	128.4	189.9	109	119.6	103.4	255.5	33.9	957.1	302.5
dodecanoic acid	acid	>2200	2523	73	60,157	No	733.4	311.6	590.9	444.2	382	505.1	644.7	354.1	384.6	277.6	648.2	125	1036.5	446.7
formic acid	acid	1556	1543	46	45	No	2533.2	1080.1	1778.6	1014	1208.5	1289	1323.2	1336.5	1597.9	1490.4	1390.3	428.3	2106	791.2
heptanoic acid	acid	1968	1975	60	73,87	No	310.3	417.9	461.8	237	202.9	196.2	322.8	314.4	356.5	384.5	525.3	142.3	1078.2	971.7
hexanoic acid	acid	1868	1866	60	73,87	No	557.6	929.1	1133.8	504.1	423.4	367.7	798.8	978.3	1279.7	1664.1	2811.5	541.7	1881.8	1360.2
nonanoic acid	acid	2129	2124	60	73,115,129	No	273	1985.7	420.1	312.9	181.2	119.7	1043	338.3	552.7	472.6	1904.4	103.9	1608.8	3635.3
octanoic acid	acid	2060	2050	60	73,55,101	Yes	761.5	2225.1	1478.1	534.3	796.5	557.2	1203	731.9	1213.8	1288.6	2142.6	218.1	3657.3	4187.4
pentanoic acid	acid	1760	1762	60	73,55	No	242.2	222.8	230.3	239.6	162.2	155.8	180.3	210.9	171.2	206.7	296.3	142.2	372.4	211.3
propanoic acid	acid	1585	1574	74	45,57	No	109	48.8	118.4	65.3	267.6	252.1	80.6	94.8	260.9	60.8	69.7	34.3	209.3	83.8
tetradecanoic acid	acid	>2200	2656	73	60,129,185	No	393.1	363.7	315.7	425.8	185.2	226.9	872.6	192	198.9	142.3	548.6	105.2	1044.2	505.2
(E)-2-pentenol	alcohol	1374	1343	57	41,39,86	Yes	40.5	20.1	304.7	65.9	63.1	63.9	9.2	31.4	73	562.1	106.1	48.6	24.6	252
(E)-3-hexenol	alcohol	1427	1401	67	55,82	Yes	0	0	23.9	2.8	0.5	0	4.8	0	1	23.5	4	6.6	21.4	16.2
1-dodecanol	alcohol	1982	1981	69	83,97,111	No	92	974.3	1263.8	804.3	64.3	79.1	124.4	245.9	12.3	49.7	295.5	505	768.3	976.9
1-heptanol	alcohol	1495	1498	70	56,98	No	254.9	228.4	971	365.9	187.7	1596.5	106.5	320.2	52.1	563.2	412.5	357.8	336.8	689
1-hexanol	alcohol	1390	1396	56	69,84	Yes	127	92.6	419.6	190.8	227.9	443.6	373	374.8	136.7	286.6	1112.3	362	263.6	191.1
1-nonadecanol	alcohol	>2200	2637	83	97,111,125,154	No	19.7	140.3	26	350.5	10.3	30.9	556.3	173.4	12.8	16.9	121.5	43.7	616.5	463
1-octanol	alcohol	1602	1594	56	69,84	Yes	364.4	303	515.7	284.7	557.6	2039.4	178.5	414.8	95.5	458.3	451.2	255.3	427.8	294.8
1-octen-3-ol	alcohol	1486	1487	57	43,72,99	Yes	1206.9	365.4	9122.5	1735.9	232.7	1026.3	272	348.6	123.3	2642.3	3587.9	1437.9	1343.6	1833.8
1-pentadecanol	alcohol	>2200	2287	83	97,111,125,168	No	37.3	196.2	78	329	27.1	39.4	795.3	77.5	20.8	35.6	220.8	46.8	782.9	241
1-pentanol	alcohol	1298	1292	42	55,70	No	185.2	226.5	167.5	234	71.5	645.5	100.1	234.2	40.3	645.6	207.4	262.2	75.2	288
1-penten-3-ol	alcohol	1213	1207	57	41,55,67,86	Yes	45.3	26.1	143.9	54	44.8	25.6	108.7	42.9	31.3	14	79.1	39.1	141.1	41
1-tetradecanol	alcohol	2137	2137	83	97,111	No	39.5	344.2	250.2	264.4	34.3	29.7	117.8	65.3	55.7	60	271.2	51.1	364	486.3
1-undecanol	alcohol	1860	1856	55	69,83,97	No	0	39.6	407.9	109.8	17.6	9.2	4.7	4.5	0	0	16	18.4	277	31.4
2,3-butanediol	alcohol	1600	1590	45	57,43,75	No	105.4	48.2	173.5	63.8	219.7	202.9	67.7	89.4	250.2	85.5	88.2	27.2	59.9	66.5
2-ethyl-1-hexanol	alcohol	1528	1520	57	70,83,98	No	617.3	415.1	3774.8	1137.6	419.1	354.1	44.4	104.2	393.4	900.4	2827.3	538.2	4342.1	3828.4
3-octanol	alcohol	1441	1440	59	83,101	Yes	91.5	16.5	141.7	39.2	13	45.8	0	15	5.2	30.2	305	58.5	0	16.3
(E)-2-decenal	aldehyde	1661	1660	55	70,83,98	No	60.4	91.1	77.3	47.1	41.5	49.9	71.6	99.1	60.7	115.1	513.7	29.9	417.3	409.1
(E)-2-hexenal	aldehyde	1263	1242	41	55,69,83,98	No	31.4	14.1	161.9	10.3	1.5	2.7	5.9	18.8	0	65.2	5.8	9.2	20.4	34.8
(E)-2-nonenal	aldehyde	1570	1555	55	70,83,96	Yes	27.2	25.7	30.3	22.1	13.4	14.2	24.8	19.1	13.5	44.2	64.7	15.1	97.2	34.3
(E)-2-octenal	aldehyde	1464	1467	55	70,83,97	Yes	33.8	25.8	63	19.7	21.4	23.2	19.5	80	89.9	88.8	76.6	18.4	141.2	36.9
(E,E)-2,4-decadienal	aldehyde	1835	1828	81	41,67,152	Yes	55.7	38.5	85.8	52.5	24.1	44.4	100.3	86.4	15.2	225.1	198.8	40.7	420.4	93.9
(E,E)-2,4-heptadienal	aldehyde	1451	1455	81	110,53,41,67	Yes	41.7	37.8	279.2	44.7	17.7	29.1	16.3	43.7	106.5	614.4	206.4	89.6	1074.5	316.2
(E,E)-2,4-nonadienal	aldehyde	1716	1709	81	41,67,95,138	Yes	28.1	21.1	10.1	13.7	43.4	28.9	0	37.8	23.6	66.5	264.3	19.6	199.9	89.8
(E,Z)-2,6-nonadienal	aldehyde	1590	1588	41	69,70	Yes	112.6	43.4	166	61.8	30.1	33.5	16.1	36.6	32	188.6	197.8	45	426.8	76.8
(E)-2-heptenal	aldehyde	1359	1335	55	83,70,112	Yes	6.9	1	0	0.6	0	6.9	0	14.5	7.3	59.9	44	0	0	48.3
(Z)-4-heptenal	aldehyde	1281	1273	68	55,39,84	Yes	0	0	0	32.7	0	0	0	0	0	56.9	0	5	0	44.7
(Z,Z)-2,4-heptadienal	aldehyde	1539	1504	81	110,53,41,67	No	21	12.2	108.6	9.8	8.3	0.8	34.3	14.6	89.2	409.7	159.1	40.2	914.6	182.7
(Z,Z)-7,10-hexadienal	aldehyde	1855	na	67	81,95,110,236	No	106.3	25.6	895	207.1	34.1	66.8	0	8	13.1	120.2	201.9	51.7	118.7	73.9
2-methylbutanal	aldehyde	920	916	57	58,86	No	26.5	192.1	32.5	106	130.9	42.8	83.7	115.8	13	166.4	24.4	138.2	27.4	32.8
2-undecenal	aldehyde	1771	1755	70	57,83,97	Yes	75.5	94.8	98.6	35.2	50	40.8	62.2	72.8	17.5	87.3	628.1	29.6	198.8	133.3
3-methylbutanal	aldehyde	926	923	58	57,71	Yes	35.9	80.5	87.1	184.5	139.5	48.2	100.3	127.3	29.3	153.5	287.3	335.5	40.9	57.3
9,12,15-octadecatrienal	aldehyde	1302	na	79	67,94	No	64	32.1	77.4	107.3	0	0.1	79.3	89.5	9.4	18.9	89.9	7.7	0	0
benzaldehyde	aldehyde	1565	1557	77	106,51	Yes	192.2	127.8	424.5	693.9	233.9	635.3	174.4	631.9	134	1050.2	207.1	468.5	335.6	559.9
decanal	aldehyde	1529	1517	57	70,82,95	Yes	40.8	36.8	58.1	151.5	31	82	64.3	159.7	18.6	42.5	15.7	42	107	238.8
furfural	aldehyde	1451	1455	96	95,67	No	0	28.5	11.9	61	8	41.9	0	26.4	11.8	101.5	15.4	37.2	12.9	20.3
heptanal	aldehyde	1218	1213	70	55,81,96	Yes	70.3	42.6	213.8	97.2	95.8	61.3	17.2	65	111.5	185.1	333.5	22.1	223.2	159.5
hexanal	aldehyde	1097	1092	44	56,72,82	Yes	72.8	92.1	398.7	421.6	89.4	137.7	130.5	490	146.6	5989.1	308.6	1263.1	569.6	2907.8
methional	aldehyde	1493	1497	48	104,76,61	Yes	10.4	35.2	13.5	173	3.7	40.9	0	13.6	0	31.8	0	9.1	0	9.3
nonanal	aldehyde	1418	1420	57	98,70,82	Yes	376.7	694.4	768.6	984.2	447.4	989.7	639.8	1150.2	515.7	1654.5	1105.1	912	1178.8	1305.2
octanal	aldehyde	1332	1329	56	84,69	Yes	70.8	144.8	121	213.1	41.6	150.3	88	247.8	43.2	442.3	195.5	315.3	257.9	575.7
tetradecanal	aldehyde	1934	1924	82	96,110,168	No	7	24.8	165.4	94.2	3.1	10.2	50.5	24.8	2.1	10.7	65.5	14.9	73.8	58.7
3-methylbutanamide	amine	1930	1903	59	86,69	No	92	67.6	89.6	63.1	71.9	84.5	67.4	98.5	50.4	47.4	76.5	45.8	332.4	86.9
trimethylamine	amine	<800	609	58	59,42	Yes	123.2	65.2	795.1	269.6	44	54.7	92.6	99.8	68.3	89.1	227.4	125.6	777.5	534.7
benzofuran	benzenoid	1547	1521	118	90,63	No	2.4	0	0	0	0	0	0	0	0	0	0	0	0	0
benzothiazole	benzenoid	1982	1982	135	108,69	No	37.1	20.2	60.8	31.1	18.3	23.3	10.5	13.9	5.8	8.6	20.5	6.9	22.5	15.9
benzyl alcohol	benzenoid	1893	1905	79	108,51,91	No	43.7	32.9	195.2	96	98.7	122.7	49.1	58	24.3	42.9	86.6	155.7	114.6	50.6
guaiacol	benzenoid	1879	1870	109	124,81,53	No	0	0	0	10.1	1	4.5	0	0	8.3	3.7	6.4	16.4	0	0
m-cresol	benzenoid	2084	2085	108	107	No	0.5	0	0	0.4	0	0	0	0.4	0	0	0	0	1	0.7
p-cresol	benzenoid	2074	2076	107	108	No	6	8.4	28	14.9	2.4	11.8	0.8	7.1	0	10.9	12	12.8	11.8	6.8
p-ethylguaiacol	benzenoid	2037	2036	137	152,122	No	0	0.4	0	0	0	0	0	0	0	0	0	0	1.5	0
styrene	benzenoid	1301	1310	104	78	Yes	522.6	290.6	176.9	159.5	246.9	82.5	346.3	79.8	361.6	108.2	11213	1175.8	252.3	145.5
ethyl decanoate	ester	1658	1655	88	101,73,155	No	0	0	0	0	0	0	0	1.1	0	0	0.2	0	0.7	0
ethyl hexanoate	ester	1276	1271	88	99,101	No	0	0	0	0.5	0	0	0	0	0	0	0	0	0	0
ethyl octanoate	ester	1470	1461	88	101,127	No	1.4	2.1	1.4	2.3	0	0	3.2	4	4.9	2.8	9.3	1.8	20.4	0.7
methyl (Z)-4-octenoate	ester	1421	1434	74	55,87	No	432.7	0	0	0	0	0	0.9	0.3	0	0	0	0	0	0
methyl acetate	ester	829	829	43	74,59	No	400.2	98.7	121.1	34.2	553.4	111.3	0	0	217.8	64.3	208.5	0	375	74.3
methyl decanoate	ester	1624	1615	74	87,55,143	No	566.6	22.8	116.2	26.4	308.4	122.3	34.3	22.1	8.9	21.2	221.9	18.1	173.2	44.1
methyl dodecanoate	ester	1818	1815	74	87,55,214	No	906.3	79.9	420.1	132.6	678.1	209.4	73.1	44.2	11.1	15.3	279.6	60.2	291.2	116
(E)-2-pentenylfuran	furan	1299	1282	79	107,94,136	No	0	5.7	0	33	0	1.6	13.1	6	9.9	9	91.6	7.3	0	18
2-acetylfuran	furan	1542	1536	95	110,39	No	12.5	19.3	9	84.2	4.5	23.9	6.5	16.2	18.4	102	0	13.1	30.4	14.9
2-pentylfuran	furan	1252	1249	81	138,53	Yes	128.3	154.2	156	140.6	62.4	34.5	246	141.2	38.7	81.5	475.2	70.2	305.5	135.5
4-methyl-5H-furan-2-one	furan	1935	1912	69	41,98	No	0	0	0	4.9	1.6	0	0.9	0	11	45.3	4.1	0	0	0
(E,E)-3,5-octadien-2-one	ketone	1613	1610	95	81,53,124	No	73.5	23	495.8	75.3	23.4	67.1	10.1	13.7	35	238.8	198.2	39.2	272.9	175.5
1-hydroxy-2-propanone	ketone	1385	1340	43	74	No	57.6	36.7	2368	69	45.1	60.7	0	0	121.3	137.4	89.8	31.8	70.3	18.1
1-octen-3-one	ketone	1348	1333	55	70,83,97	Yes	25.8	10.5	5.8	10.8	0	9.7	23.9	16.4	16.9	48.8	33.1	14.2	27.1	27.2
2,3-butanedione	ketone	974	980	43	86	Yes	92.2	130.5	614	508.5	293.5	376.1	1627.6	466.5	956.2	787.8	1820.1	347.3	887.6	486.2
2,3-dimethyl-2-cyclopentenone	ketone	1606	1582	67	110,95	No	1.4	2.9	2.3	0	0	0	0	0	0	0	0	0	1.9	0
2,3-pentandione	ketone	1078	1074	43	57,100	Yes	22.3	24	149.6	52.5	31.3	31.2	25.7	30.6	83.5	1467.8	133.5	181.5	560.1	666.7
2-butanone	ketone	912	910	72	57	No	32.7	36.3	22.9	104.6	8	18.9	0	42.2	0	107.7	31.3	21.2	45.5	36.1
2-decanone	ketone	1393	1493	58	71,156	No	95.7	152	179.8	437.1	177.4	393.9	53.4	141	14.9	102.4	40.9	116.6	163.4	259.4
2-heptanone	ketone	1218	1206	58	71,114	No	29.5	54.4	91.4	71.3	31.8	45.3	41.7	41.6	3	29.1	241.2	128.8	70.4	95.2
2-nonanone	ketone	1414	1420	58	71,142	No	563.9	382.4	864.5	697.4	201.5	396.5	172.4	0	20.3	85.8	584.5	159.9	557.4	303.8
2-octanone	ketone	1326	1320	58	71,128	No	136.8	107	111.6	158.5	126.5	167.9	39.3	75.2	12.7	56.9	162.7	138.6	118.3	29
2-undecanone	ketone	1629	1622	58	71,170	Yes	150.7	148	1613.1	332.6	266.3	165.3	51.2	59.2	18.7	40.3	841.7	142.5	515.7	227.5
3,5-octadien-2-one	ketone	1559	1536	95	81,124,109	No	59.1	31	205.8	72.5	13	23.4	45	18.3	32.6	408.2	192.8	60.3	478.8	250.9
3-octen-2-one	ketone	1937	1912	55	111,97,126	No	16.8	7.2	110.2	14.5	9.6	11.8	25.4	22.3	37.6	16.6	22.8	0	48.7	28.9
acetoin	ketone	1278	1280	45	43,88	Yes	243.6	60.7	17926.5	970.4	457.2	750.7	8652.5	885.1	2263.1	1057.9	8849.8	948.5	349	154.2
(E,E)-1,3-(Z)-5-octatriene	others	1109	1100	79	108,77	Yes	33.5	6.4	159.4	96.5	14.6	4.8	17.7	6.1	22.1	30.1	137	41.1	25.8	15.7
2-acetyl-1-pyrroline	others	1379	1377	83	68,111	Yes	11.8	17.1	0	0.6	0	0	0	5.9	0	0	0	0	0	12.7
indole	others	>2200	2426	117	90,63	Yes	52.5	33.4	2186	78.5	53.7	75.4	12.8	17.3	3.7	17.9	48.8	18.5	18.4	14.3
limonene	others	1207	1206	68	93,136,79,121,107	Yes	327.6	184.2	291.2	348.7	96.5	141.9	118.7	54.7	42.1	143.3	569	286.2	158.6	194.5
m/z 79	others	1425	na	79	93,108	No	97.4	210.9	30.6	59.1	3.5	1.4	13.9	0	0	0	118.5	14	1.9	0.7
pyridine	others	1247	1224	79	52	No	68.9	340.3	24	284	28.2	69.7	22.1	47.3	0	26.1	48.3	91.9	33.3	55.6
pyrrole	others	1555	1547	67	39	No	0	13.2	0	106.9	0	13.1	0	12.1	0	21.7	0	2.4	0	0
triacetin	others	2069	2077	43	103,145	No	0	5.6	0	33.2	0	0	1501.9	43.1	14.2	0	69.6	0	0	0
2,3,5,6-tetramethylpyrazine	pyrazine	1523	1486	54	136,42	No	0	100.9	0	604.4	0	42.5	0	0	0	105.1	0	0	0	0
2,3-dimethylpyrazine	pyrazine	1394	1377	67	108	No	0	140.4	2	141.2	0	40.7	0	60.1	0	91.9	0	36.9	0	15.3
2,5-dimethylpyrazine	pyrazine	1374	1358	42	108	Yes	50.9	342.6	10.6	729.7	0	83	0	137.1	0	756	0	57.1	0	51.4
2-ethyl-3,6-dimethylpyrazine	pyrazine	1451	1449	135	136,42,108	No	0	143.3	0	683.5	0	153.3	0	65.8	0	132.5	0	46	0	10.4
2-ethyl-3-methylpyrazine	pyrazine	1450	1424	138	123,107	No	0	0.7	0	7.7	0	4.8	0	0	0	47.9	0	0	0	0
2-ethyl-5-methylpyrazine	pyrazine	1427	1428	121	56,94	No	0	16.9	0	39.4	0	9.4	0	29	0	141.8	0	17.2	0	15.1
2-ethyl-6-methylpyrazine	pyrazine	1436	1420	121	56,94	No	0	50.6	1	152.3	0	26.4	0	46.7	0	165.8	0	18.5	0	15.6
2-methyl-3,5-diethylpyrazine	pyrazine	1556	1536	149	122,135	No	0	18	0	108.4	0	23.2	0	14.8	0	28.2	0	3.1	0	0
2-methyl-5,6-diethylpyrazine	pyrazine	1537	1524	150	135,56,121	No	0	0.7	0	15.5	0	0	0	65.9	0	41.9	0	0	0	0
methylpyrazine	pyrazine	1313	1309	94	67	No	0	50.5	0	47.8	0	0	10.3	50.4	12.9	194.1	71.6	18.7	0	20.7
pyrazine	pyrazine	1276	1257	80	53	No	0	5.2	0	3.8	5	0.4	0	31.7	0	5.6	4.5	1.3	0	8.3
trimethylpyrazine	pyrazine	1445	1436	122	81,54	Yes	15.9	1124.9	131.8	3085.5	0	495.6	10.9	278.6	4.2	573	0	184.6	0	46.8
2,4-dithiapentane	sulphide	1325	1285	61	108	No	298.7	63.5	29.9	20.6	0	0.7	30.6	0	0	0	5.4	3	0	0
dimethyldisulphide	sulphide	1078	1078	94	79,61	Yes	0	38.9	549.1	87	28.1	72.2	17.2	17.7	0	21.1	0	3.2	8.9	17
dimethyltrisulphide	sulphide	1358	1357	126	79,111,64	Yes	0	200.1	106.9	43.2	0	38.2	0	16.4	0	16.6	0	0	16.8	52.2
Values are expressed as ng 4-methyl-1-pentanol/kg fresh sample
