# Supplementary material for: Metabolomic characterisation and flavour profiles of prawn, scallop, squid, barramundi, Salmon, snapper, and tuna
Source: Food Chem X. 2025 Feb 14;26:102284. doi: 10.1016/j.fochx.2025.102284 (PMC11905853; doi:10.1016/j.fochx.2025.102284)
Supplement: Multimedia Component 3 — Supplementary file 2. Non-volatile composition. [file mmc3.csv]

Compound	HMDB	Class	Selected for analysis	Prawn	Scallop	Squid	Barramundi	Salmon	Snapper	Tuna
1,5-Anhydrosorbitol	HMDB0002712	sugar and sugar alcohol	No	14159.5	7750.5	7415.4	7805.7	15998.2	5822.9	5118.2
2-Hydroxy-2-methylbutyric acid	HMDB0001987	organic acid	No	116762.2	33470.1	61525.2	182124.2	146299.9	127941.6	506777.8
2-Hydroxybutyric acid	HMDB0000008	organic acid	No	590469	31773.3	70088.3	125648.9	221463.5	194901.4	632779.1
2-Hydroxyethanesulfonate	HMDB0003903	other	No	22707.1	7448509.1	13276999.7	79721.3	15397.1	112638.2	184056.8
3-(3-Hydroxyphenyl)propanoic acid	HMDB0000375	organic acid	No	32269.8	32135	27907	27833.2	29039	58845.6	24538.2
3,4-Dihydroxybenzaldehyde	HMDB0059965	other	No	9387	15535.8	10584	23653.8	17600.1	13078.4	19222.7
3-Methyl-2-oxovaleric acid	HMDB0000491	organic acid	No	2592818.3	387199.7	130882.2	769920.9	713638.4	934090.8	411018.8
3-Methylhistidine	HMDB0000479	free amino acid	No	32592.9	10601.3	2426.8	31106.1	2089101.5	10373.6	113632.8
4-Hydroxyproline	HMDB0000725	free amino acid	No	291296.8	243683.3	1506515.5	556539.2	141243.4	152617	60013.7
6-Phosphogluconic acid	HMDB0001316	organic acid	No	90834.8	684327.6	17329.5	29125.9	22292.7	39322.9	13266.7
Acetylglycine	HMDB0000532	free amino acid	No	61639.2	853217.7	378708.2	6917	7443.3	5688.1	10976.8
Adenine	HMDB0000034	nucleotide and related compound	No	247844.1	40179	440202	34449.6	6984	47738.2	34458.2
Adenosine	HMDB0000050	nucleotide and related compound	No	6765.4	5136.9	1028	1949.8	910.9	1527.9	1122.1
Adenosine 2',3'-cyclic phosphate	HMDB0011616	nucleotide and related compound	No	112740	39814.2	17402.9	0	0	0	0
Adenosine diphosphate	HMDB0001341	nucleotide and related compound	No	1560090.4	2027123.6	1506287.4	1821946.7	698839.7	1305221.6	1219779.1
Adenosine monophosphate	HMDB0000045	nucleotide and related compound	Yes	12953873	3445034.1	8812197.8	83058.2	8320.6	49279	537712.7
Alanine	HMDB0000161	free amino acid	Yes	19121415	11306622.8	15048649.4	11076692.5	13071720.5	14146716.3	12814106.7
alpha-Ketoisovaleric acid	HMDB0000019	organic acid	No	1072044.3	283533.1	29391	352084.8	526657.9	365436.9	205954.9
alpha-Linolenic acid	HMDB0001388	organic acid	No	1000684	1115432.6	81092.1	2606222.1	6483708.1	195148.1	99671.8
Aminoadipic acid	HMDB0000510	free amino acid	No	28271	33942.8	22149.4	5014.5	5287.5	14066.9	4692.5
Arabinose	HMDB0000646	sugar and sugar alcohol	No	93043.7	32598.8	33265.8	17730.7	7688.7	6840.8	4276.8
Arabitol	HMDB0001851	sugar and sugar alcohol	No	52644.4	30856.4	128923	142619.3	87088.5	255671.2	121241.6
Arachidic acid	HMDB0002212	organic acid	No	133202.9	158811.2	174502.1	872385.7	675493	305293.3	65591.4
Arginine	HMDB0000517	free amino acid	Yes	6204116.2	1404682.3	3411445	176554.8	108987.6	162400.3	109264.5
Asparagine	HMDB0000168	free amino acid	No	1917873.4	40584.7	224041.1	62898.8	10472.5	1455.4	1154.5
Aspartic acid	HMDB0000191	free amino acid	Yes	1632474.2	148924	2370271	436497.8	445877.5	22279.2	224834.3
Azelaic acid	HMDB0000784	organic acid	No	10870.7	16884.2	12873.9	11088.6	12558.7	11145	6421.4
beta-Glycerophosphoric acid	HMDB0002520	organic acid	No	389459.5	1044651.2	1110769	651457.6	1523302.3	473687.6	1173795.1
Betaine	HMDB0000043	organic base	Yes	1094947.7	1646161.9	1959057.4	779824.4	1695.3	5454.8	5742
Butyric acid	HMDB0000039	organic acid	No	409898.9	348024.4	384343.3	456973.3	508399.2	401900.1	387476.2
Capric acid	HMDB0000511	organic acid	No	211208	216832	275127.2	224466.5	208792.2	229248	181010.4
Caprylic acid	HMDB0000482	organic acid	No	601199.2	642384.8	766252.9	562047.3	520822.5	608724.1	526292.8
Carnitine	HMDB0000062	organic base	No	608.5	30094.7	1484.5	2938.2	741.8	5922.5	1066.7
Carnosine	HMDB0000033	organic base	No	307.8	3739.6	636.3	5494.9	802282.4	159686.1	2624885.5
cis-Aconitic acid	HMDB0000072	organic acid	No	116077.7	174604.1	21322.4	153426.6	20909.3	34492.7	21976
Citicoline	HMDB0001413	nucleotide and related compound	No	15570.8	24481.6	72306.3	51228.5	53367	40444.2	80926.3
Citric acid	HMDB0000094	organic acid	Yes	777416	1679000.4	1011531.9	913259.2	247100.2	497699.4	218289.4
Citrulline	HMDB0000904	free amino acid	No	95319.5	198456.5	43936	213971.9	6144.5	155575.4	9290
Creatinine	HMDB0000562	organic base	No	869495.4	146579.7	152356.3	1217997.9	1332487.9	1884900.6	3154888.6
Cystathionine	HMDB0000099	free amino acid	No	49447.1	40505.9	40441.7	13063.8	8003.4	43730.6	8599.3
Cystine	HMDB0000192	free amino acid	No	74290.2	1285.3	248023.4	8250.8	6675.7	51419.2	5448.7
Cytidine	HMDB0000089	nucleotide and related compound	No	38523.4	18609.6	34549	133547.6	297608.9	211339.1	65758.5
Cytidine monophosphate	HMDB0000095	nucleotide and related compound	No	1124757.2	40639.8	302672.8	33044.8	26293.2	24219.8	58545.3
D-2-Hydroxyglutaric acid	HMDB0000606	organic acid	No	9790228.6	2691703.5	2003291.5	1280603.3	1000816.8	1118329.5	151762.8
D-alpha-Aminobutyric acid	HMDB0000650	free amino acid	No	302695.3	1092171.4	1673605.8	131794.8	130188.9	167761.5	188864.6
Deoxyadenosine monophosphate	HMDB0000905	nucleotide and related compound	No	143116.6	13499.4	156876.2	1280.6	258.7	964.5	196.3
Deoxycholic acid	HMDB0000626	organic acid	No	3132.1	540.5	1980.9	46458.9	820	25568.4	809.9
Deoxycytidine	HMDB0000014	nucleotide and related compound	No	12911.8	13402.1	21268.5	28627.8	62838	13163.7	3659768.8
Deoxycytidine monophosphate	HMDB0001202	nucleotide and related compound	No	86476.9	4211.1	36273.7	2694.2	1371.1	1781	1876.3
Deoxyinosine	HMDB0000071	nucleotide and related compound	No	343486	224036.2	482753.8	49003	57669.6	85763.2	66936.9
Deoxyinosine monophosphate	HMDB0006555	nucleotide and related compound	No	45585.5	243.4	6110.4	4037.6	2355.6	4196	376.6
Deoxyribose 5-phosphate	HMDB0001031	other	No	42462	36411.3	44755.9	4780.8	8294.9	5756.5	2481.2
Dimethylglycine	HMDB0000092	free amino acid	No	229459.6	117922.7	586262.3	182947.3	21414.4	40425.5	27030.3
D-Lactic acid	HMDB0001311	organic acid	Yes	125800835.2	7871865.2	23277656.6	92732054.3	188634373.3	130125684	240159301.3
Dodecanoic acid	HMDB0000638	organic acid	No	225616.8	341118.3	395444.9	242621.6	255325.3	333112.4	194204.5
Erythrose	HMDB0002649	sugar and sugar alcohol	No	12351.2	61605.6	12119.6	9321.8	6029	3328.9	2255.9
FAD	HMDB0001248	nucleotide and related compound	No	12976.5	36235.9	8661.8	23507.9	37401.5	21073.7	10779.4
Fructose 6-phosphate	HMDB0000124	other	No	314678.8	6108102.7	322032	1228001.2	1782561.8	520540.4	1508672.8
Fumaric acid	HMDB0000134	organic acid	No	650589.3	673563.9	709488.6	292283.9	443055.5	140342.1	1144961.2
Galactaric acid	HMDB0000639	organic acid	No	13417.1	21309.4	206703.3	15031.8	9709	8018.9	8797.4
Galacturonic acid	HMDB0002545	organic acid	No	1465.8	4379	3150.2	1190235.1	13374.9	249170.7	6484.8
gamma-Aminobutyric acid	HMDB0000112	free amino acid	No	192442.1	366519.7	189894.9	93991.6	103658.7	80768	54015
Gluconic acid	HMDB0000625	organic acid	No	951870.7	1263568.7	1200877.4	4242104.1	1541630.7	2133909.2	433645.5
Glucosamine	HMDB0001514	organic base	No	686872.9	3993460.3	2702154.7	1347584.2	20726.3	28337.9	29040.6
Glucosamine 6-phosphate	HMDB0001254	other	No	9464.3	211663.4	4902.8	16628.1	25947.2	7731.1	12218.1
Glucose	HMDB0000122	sugar and sugar alcohol	No	182317.2	591157.9	99471	196393.9	680587.9	214629.3	114592.8
Glucose 6-phosphate	HMDB0001401	other	No	1055773.7	9973556.5	647115.3	3657197.5	4938058.8	1837948.6	3393614.3
Glutamic acid	HMDB0000148	free amino acid	Yes	6664243.2	6569696	6153592.3	3937648.4	3718321.5	2546672	1100594.3
Glutamine	HMDB0000641	free amino acid	No	14654239.4	719051.9	2107905.2	642561.6	535619.2	1031578.7	149897.5
Glutaric acid	HMDB0000661	organic acid	No	16173.8	37462.3	220829	279387.8	14348.4	86209	76622.3
Glyceric acid	HMDB0000139	organic acid	No	2441684.5	979710.8	1071011.4	842554.3	1419246.3	864664.8	682810.8
Glycerol	HMDB0000131	other	No	1826297.5	1058594.4	1805289.9	649291.1	1592472	297582.8	593083.7
Glycerophosphocholine	HMDB0000086	other	No	265001.2	407097.9	64068.7	287735	2350063	313133.2	320223.4
Glycine	HMDB0000123	free amino acid	Yes	11013655.8	11688522.9	10672492.7	6334400.2	735292.6	780532.8	501389
Glycolic acid	HMDB0000115	organic acid	No	86732.6	113711	94216.2	90821.7	73996.2	80126.8	50843.8
Glycyl-leucine	HMDB0000759	free amino acid	No	166559.7	21166	237946.3	28289.1	670543.7	16854.8	149481.2
Glycyl-proline	HMDB0000721	free amino acid	No	211995.2	37362.8	69616.4	4783.9	1882.8	3073.7	4689.4
Guanine	HMDB0000132	nucleotide and related compound	No	3587.7	85808.6	1509.8	86441.4	87929.5	75616.2	1023.4
Guanosine	HMDB0000133	nucleotide and related compound	No	581406.7	885996.6	54205.7	100286	1455943.6	441431.5	656883.8
Guanosine diphosphate mannose	HMDB0001163	nucleotide and related compound	No	15157.9	52157.6	0	11146.6	5314.5	4563.5	10938.2
Guanosine monophosphate	HMDB0001397	nucleotide and related compound	Yes	846360.7	72306.3	115385.7	273747.5	59614.3	389568.9	289558.9
Heptadecanoic acid	HMDB0002259	organic acid	No	1103934	1391922.8	1573352.3	1649093.5	1579167.6	1650434.2	1673692.6
Histidine	HMDB0000177	free amino acid	Yes	2059257.2	379947.2	2219536.3	711160.8	1457353.3	777129.9	21960327.5
Homocitrulline	HMDB0000679	free amino acid	No	15501.3	186.9	176.4	28381.4	1142.9	1704.1	419.7
Homogentisic acid	HMDB0000130	organic acid	No	203554.3	30961.1	41249.4	6542.2	9787.3	4382.8	198.6
Hydroxyoctanoic acid	HMDB0000711	organic acid	No	36814.1	33043.8	34401	39181.6	32769.7	34340.9	34831.1
Hypotaurine	HMDB0000965	organic base	No	59314.9	217829.6	60539.9	208941.4	3134.4	1510.2	1057.6
Hypoxanthine	HMDB0000157	nucleotide and related compound	No	4106820.5	8547933.9	8241521.5	6103916.3	3372137.1	2841177.2	3852683.6
Inosine	HMDB0000195	nucleotide and related compound	No	17355063.6	12483870.6	2731716.5	4793491.9	32115723.3	14855271.3	24833655.8
Inosine monophosphate	HMDB0000175	nucleotide and related compound	Yes	17807868.4	1202189	1443304	13322794	5319314.6	16110307	14477572.2
Isoleucine	HMDB0000172	free amino acid	Yes	8970089.1	3863811.2	9931122.4	1759593.7	948239	927468.6	1335148
Itaconic acid	HMDB0002092	organic acid	No	4115380.5	946991.6	246235.8	86171.2	49535.9	55850.8	6359.7
Leucine	HMDB0000687	free amino acid	Yes	23202439.2	6888581.7	19190922.6	1368026.9	3101138.3	4832729.2	2061485.6
Linoleic acid	HMDB0000673	organic acid	No	4240532.6	818399.7	83414.8	4253364.6	5793621.2	257246	90825
Lysine	HMDB0000182	free amino acid	Yes	2415876.8	367275.6	1345186.4	66509.8	245447.9	1297403.3	888553
Malic acid	HMDB0000156	organic acid	Yes	10648573.3	10012426.8	6267078.5	6112865.8	8700162.6	3140321	7367233.2
Malonic acid	HMDB0000691	organic acid	No	318660	153394.4	208467.6	116324.3	82931.8	54662.4	59523.3
Maltitol	HMDB0002928	sugar and sugar alcohol	No	4227.8	2268.3	28908.4	2685.6	4802.9	3506.5	1414
Maltose	HMDB0000163	sugar and sugar alcohol	No	626912	656500.6	27537.9	14386.7	1405804.5	27104.7	9011.1
Maltotriose	HMDB0001262	sugar and sugar alcohol	No	27720.3	923442.4	7694	7536.5	1268429.8	6086.8	5634.3
meta-Aminobenzoic acid	HMDB0001891	organic acid	No	3920160.9	2698102.1	2517809.6	3120.2	2555	16888.6	26870.5
Methionine	HMDB0000696	free amino acid	Yes	5100449.2	3358913.1	6851437.6	902629.6	570923	761822.5	486751.8
Methionine sulfoxide	HMDB0002005	free amino acid	No	130296.4	190263	26096.6	20660.9	8745.7	8608	12016.1
myo-Inositol	HMDB0000211	organic base	No	83285.5	37417.4	109558.2	456292.8	139909.1	100653.8	74222.2
Myristic acid	HMDB0000806	organic acid	No	3984419.9	4491153.9	4077536	3756761.4	4595941.8	4143868.1	4548490.6
N-Acetylalanine	HMDB0000766	free amino acid	No	214843.6	116581.3	105962.9	28040.3	48245	18584.4	41484.6
N-Acetyl-D-glucosamine	HMDB0000215	organic base	No	22597.6	4250.7	47896.8	4534.1	25144	6190.8	3205.6
N-Acetylglutamic acid	HMDB0001138	organic acid	No	16122.7	126550.6	183165.8	25630.6	4175.3	3791.6	284.4
N-Acetylneuraminic acid	HMDB0000230	organic acid	No	27591.4	1894.8	563512.7	788757.5	86097	196953.9	111108.5
N-Acetylphenylalanine	HMDB0000512	free amino acid	No	183717.3	37958.5	251141.2	15257.1	5548.9	8067.1	7830.4
N-Acetyltyrosine	HMDB0000866	free amino acid	No	2957.8	4866.5	45827.9	3506.6	7636.6	2737.4	1596.1
NAD	HMDB0000902	nucleotide and related compound	No	150412.5	23802.4	258511.4	5192.9	4709.4	157242.7	14485
NADH	HMDB0001487	nucleotide and related compound	No	35031.2	115529.5	17475	29022.2	273168.1	315579.2	462590.6
Nicotinic acid	HMDB0001488	organic acid	No	5483256.4	1755596.6	1586023.6	676898.4	368627.1	949413.3	1339402.4
Nonadecanoic acid	HMDB0000772	organic acid	No	43545.2	53636.6	83591.7	180308.2	145340.7	107313.6	63054.6
Octadecanedioic acid	HMDB0000782	organic acid	No	83258.2	90067.8	104571	251034.3	313842.3	102051	113832.8
Oleic acid	HMDB0000207	organic acid	No	1601097.5	842691.9	202237.3	1705977.7	1517907.1	612330.9	202375.3
O-Phosphoethanolamine	HMDB0000224	other	No	11451.7	25903.1	7028.4	15954	40473.5	53800.5	8090.2
Ornithine	HMDB0000214	free amino acid	No	62897	151748.2	7431.2	25230.1	1056	16431.1	2348.6
Orotic acid	HMDB0000226	nucleotide and related compound	No	194404.1	15615.1	39629.9	73199.1	1985.5	9927.4	292
Oxalic acid	HMDB0002329	organic acid	No	93029.2	113297.7	70348.1	73503.8	81227.7	55576.5	68023.6
Oxidized glutathione	HMDB0003337	other	No	129138.5	636517.6	187550.5	495691.4	415196.1	232.6	375436.2
Oxoglutaric acid	HMDB0000208	organic acid	No	1558695.1	1340794.5	7746.8	2161634.8	198810.9	975297.4	25991.5
Palmitic acid	HMDB0000220	organic acid	No	22008044.4	30267604.3	26576985.2	31560663.3	32476284.7	28063179	28936376.7
Pantothenic acid	HMDB0000210	organic acid	No	1166478.5	276916.2	568973.4	2070230.1	2755621.4	435554	266463.4
para-Aminobenzoic acid	HMDB0001392	organic acid	No	792787.9	2311345.8	565794.1	2607.2	10968	10857.3	1245.9
Pelargonic acid	HMDB0000847	organic acid	No	1193942.6	826596.6	818223	1065083	759973.6	1113439.5	912879.5
Pentadecanoic acid	HMDB0000826	organic acid	No	704943.8	715099.5	696759.9	653075.5	714754.1	922579.5	789225.9
Phenylalanine	HMDB0000159	free amino acid	No	9816907.1	2512552.2	8030901.4	1474035.8	2875776.6	1147348.3	1840546.5
Phenylpyruvic acid	HMDB0000205	organic acid	No	1022.8	11439.3	3318.6	107074.8	14520.6	28493.9	1349.1
Phosphate	HMDB0001429	other	No	5423795.9	4362943.3	4390075.5	2538096.6	1702044.1	2174676.3	1191537.3
Pipecolic acid	HMDB0000070	free amino acid	No	18975.5	35940.3	147571.8	4407.6	981.4	90784.4	2646.2
Proline	HMDB0000162	free amino acid	Yes	135959865.6	18110683.1	120897608.8	3079428.1	1022800.1	2792275.3	1769721.6
Propionic acid	HMDB0000237	organic acid	No	445159.5	332588.8	728039	264963.2	265692.7	293249.2	286389.2
Pyridoxine	HMDB0000239	organic base	No	6060.4	29381	5631.5	15290.7	7887.5	15076.3	15167.9
Pyroglutamic acid	HMDB0000267	organic acid	No	13536244.7	1869840.1	4860166.8	1813807.7	363306.6	1413612.8	356658.2
Pyruvic acid	HMDB0000243	organic acid	No	1670026.1	4001163.3	323343.4	829402.3	155699.1	752972.2	626541.8
Raffinose	HMDB0003213	sugar and sugar alcohol	No	29172.5	1188049	5997.7	6831.3	1093122	4230.5	4444.9
Rhamnose	HMDB0000849	sugar and sugar alcohol	No	2896.5	105806.4	9784.3	2784.9	1018.1	1368.2	1212.6
Ribose	HMDB0000283	sugar and sugar alcohol	No	28501.8	77063.1	274052.1	383503.5	19333.6	114227.8	48835.1
Ribose 5-phosphate	HMDB0001548	other	No	365440.3	259741.9	57604.8	34954.8	173253.8	94618.3	127414.5
Ribulose 5-phosphate	HMDB0000618	other	No	109160	252820.7	48296.1	30352.9	656641.1	85234.8	253530.7
S-Adenosylhomocysteine	HMDB0000939	nucleotide and related compound	No	290834.3	193081.1	126137.8	84357.9	53561.5	58666.2	286619.1
Salicylic acid	HMDB0001895	organic acid	No	9387	15535.8	10584	23653.8	17600.1	13078.4	19222.7
Sarcosine	HMDB0000271	free amino acid	No	82034.9	90861.7	954369.6	101245.6	10110	40150.4	37147
Sebacic acid	HMDB0000792	organic acid	No	19816.1	20384.3	20654.6	23002.4	19986.1	25179.9	20554
Serine	HMDB0000187	free amino acid	No	3320306.5	750229.1	3885195.6	1270304.5	714947.2	491129.6	370308.6
Shikimic acid	HMDB0003070	organic acid	No	9797.7	8880.5	8600.1	4668.6	5599.6	3528.4	3243.8
Sorbitol	HMDB0000247	sugar and sugar alcohol	No	17057.5	43450.8	13706.8	48159.4	14668.1	47354.6	16462.7
Stachyose	HMDB0003553	sugar and sugar alcohol	No	49040.3	295867	10319.9	10732.6	174524.8	15576.4	11650.6
Stearic acid	HMDB0000827	organic acid	No	15009922.5	20196802.5	19854430.8	46428793	32786074.3	24862439.5	15759830.7
Succinic acid	HMDB0000254	organic acid	Yes	844479.2	6152306.6	2553843.7	949825.1	541251.1	285834.3	1027773.2
Succinic acid semialdehyde	HMDB0001259	organic acid	No	421857.1	67378.7	276141.7	101125.7	9427.8	71382.4	111399.3
Taurine	HMDB0000251	organic base	Yes	11024133.9	16134879.4	15897279.6	9299432.8	5107509.5	12377110.5	2247863.7
Taurocholic acid	HMDB0000036	organic acid	No	171029.7	7974.6	57808.3	1014809.4	263067	1193027.9	75695.7
Taurodeoxycholic acid	HMDB0000896	organic acid	No	274021.7	606.1	19422.8	48746	5584.5	131536.4	16795.1
Thiamine pyrophosphate	HMDB0001372	nucleotide and related compound	No	1254.1	87668.1	9356.2	5052.8	42145.1	5159.7	3349.1
Threonic acid	HMDB0000943	organic acid	No	575355.9	2913094.9	1525751.5	224405.9	895407.1	304016.1	321460.9
Threonine	HMDB0000167	free amino acid	No	4676666.5	1941813.5	3718555.8	1225133.3	901023.6	999858.7	497180
Thymine	HMDB0000262	nucleotide and related compound	No	623840.3	65683.8	833878.4	37878.6	12895.8	49512.1	11228.4
Tryptophan	HMDB0000929	free amino acid	No	2796158.1	515512.5	2174578.5	659104.3	541667.9	349717	654581.4
Tyrosine	HMDB0000158	free amino acid	No	3460344.6	425719.2	3005473.8	631588.4	1118219.5	425179.4	545937.6
Undecanoic acid	HMDB0000947	organic acid	No	95321.8	67538.6	71842.6	90827.8	76445.4	89998.9	68087.7
Uracil	HMDB0000300	nucleotide and related compound	No	5615818.7	1549986	4889033.3	1218343.1	1730636	754743.1	1878009.4
Ureidosuccinic acid	HMDB0000828	nucleotide and related compound	No	27835	0	2465.6	412.6	0	152.5	0
Uridine	HMDB0000296	nucleotide and related compound	No	115530.7	877892	1871279.4	42012.6	510646.6	86846.7	488619.6
Uridine 5'-monophosphate	HMDB0000288	nucleotide and related compound	No	262064.3	583437.1	546660.6	33522.6	21747.6	219524.6	87990.8
Uridine diphosphate glucose	HMDB0000286	nucleotide and related compound	No	994.2	200502.9	132762.3	1000.9	2598.4	2452.5	2171.8
Uridine diphosphate-N-acetylglucosamine	HMDB0000290	nucleotide and related compound	No	335839.5	209364.7	49528.7	9495.4	5019.6	1676	4478.1
Urocanic acid	HMDB0000301	organic acid	No	381071.2	6342.1	157852.5	8991.8	2610.4	15969.2	47104
Valine	HMDB0000883	free amino acid	Yes	13796763.2	5964519.1	9837051.6	2001783.8	3561807.3	2032461	3516413.2
Xanthine	HMDB0000292	nucleotide and related compound	No	1247753.2	357621.8	1745033.5	656879.6	235179.1	604524.5	255085
Xanthosine	HMDB0000299	nucleotide and related compound	No	72230.6	637.3	21389	4341.2	470734.4	25554.3	45508.2
Notes
The average/mean Area Under the Curve (AUC) value from the LCMS are from a minimum of 6 replicates for all the seafood species investigated.
