# Supplementary material for: Metabolomic characterisation and flavour profiles of prawn, scallop, squid, barramundi, Salmon, snapper, and tuna
Source: Food Chem X. 2025 Feb 14;26:102284. doi: 10.1016/j.fochx.2025.102284 (PMC11905853; doi:10.1016/j.fochx.2025.102284)
Supplement: Multimedia Component 4 — Supplementary file 3. Correlation analysis. [file mmc4.csv]

Correlation score	Protein (MN)	Omega-3 PUFAs (MN)	Cu (E)	Fe (E)	Mn (E)	Zn (E)	Ca (E)	K (E)	Mg (E)	Na (E)	P (E)	Br (E)	acetic acid (V)	butanoic acid (V)	decanoic acid (V)	dodecanoic acid (V)	formic acid (V)	heptanoic acid (V)	hexanoic acid (V)	nonanoic acid (V)	octanoic acid (V)	pentanoic acid (V)	propanoic acid (V)	tetradecanoic acid (V)	(E)-2-pentenol (V)	(E)-3-hexenol (V)	1-dodecanol (V)	1-heptanol (V)	1-hexanol (V)	1-nonadecanol (V)	1-octanol (V)	1-octen-3-ol (V)	1-pentadecanol (V)	1-pentanol (V)	1-penten-3-ol (V)	1-tetradecanol (V)	1-undecanol (V)	2,3-butanediol (V)	2-ethyl-1-hexanol (V)	3-octanol (V)	(E)-2-decenal (V)	(E)-2-hexenal (V)	(E)-2-nonenal (V)	(E)-2-octenal (V)	(E,E)-2,4-decadienal (V)	(E,E)-2,4-heptadienal (V)	(E,E)-2,4-nonadienal (V)	(E,Z)-2,6-nonadienal (V)	(E)-2-heptenal (V)
Protein (MN)	*1	-0.13	0.01	-0.491	-0.231	0.2	-0.293	*-0.877	-0.059	0.528	-0.016	-0.309	0.462	-0.116	-0.019	0.52	0.264	-0.262	-0.479	-0.26	-0.233	-0.539	*0.962	-0.149	-0.182	-0.317	-0.47	*0.949	0.585	-0.361	*0.992	-0.168	-0.379	0.642	-0.309	-0.367	-0.271	*0.924	-0.213	0.356	-0.206	-0.389	-0.425	-0.274	-0.254	-0.265	-0.14	-0.289	-0.192
Omega-3 PUFAs (MN)	-0.13	*1	-0.241	-0.268	-0.245	-0.501	-0.349	0.089	-0.61	-0.44	-0.216	-0.24	0.528	*0.987	-0.195	-0.262	0.563	-0.002	0.712	-0.202	-0.055	0.037	-0.125	-0.482	*0.899	0.753	-0.605	0.01	0.148	-0.451	-0.036	0.621	-0.495	0.661	-0.695	-0.389	-0.482	0.075	-0.089	-0.07	-0.011	*0.878	0.734	*0.78	*0.955	*0.873	0.452	*0.924	0.744
Cu (E)	0.01	-0.241	*1	0.461	0.045	0.708	0.373	-0.233	0.423	*0.781	0.447	-0.181	-0.415	-0.351	0.115	-0.039	0.084	0.01	-0.063	0.28	0.22	0.225	-0.087	0.224	-0.323	-0.397	0.416	-0.178	-0.562	-0.147	-0.016	-0.557	0.163	-0.199	-0.335	0.328	0.07	-0.11	-0.262	-0.345	-0.14	-0.235	-0.042	-0.281	-0.341	-0.311	-0.322	-0.261	-0.353
Fe (E)	-0.491	-0.268	0.461	*1	0.034	0.156	0.077	0.466	*0.8	0.021	-0.117	-0.033	-0.733	-0.285	*0.78	0.12	-0.241	*0.813	0.435	*0.927	*0.884	0.575	-0.441	*0.768	0.008	0.152	*0.846	-0.417	*-0.844	0.686	-0.541	-0.105	0.637	-0.535	0.146	*0.94	0.256	-0.501	0.65	-0.703	0.72	0.172	0.413	-0.124	-0.08	0.088	0.417	-0.03	0.222
Mn (E)	-0.231	-0.245	0.045	0.034	*1	0.618	-0.066	-0.004	0.286	0.208	0.271	*0.939	0.251	-0.282	-0.099	0.267	0.001	-0.245	-0.335	-0.188	-0.237	0.584	-0.219	0.441	-0.187	-0.232	0.379	-0.279	-0.459	0.377	-0.231	0.141	0.74	-0.296	0.501	0.245	*0.94	-0.2	-0.049	0.123	-0.306	-0.227	-0.058	-0.347	-0.207	-0.248	-0.474	-0.035	-0.361
Zn (E)	0.2	-0.501	0.708	0.156	0.618	*1	0.117	-0.493	0.456	*0.867	0.423	0.441	-0.011	-0.602	-0.011	0.364	0.134	-0.285	-0.526	-0.055	-0.136	0.365	0.155	0.402	-0.563	-0.686	0.388	-0.009	-0.437	0.068	0.179	-0.499	0.492	-0.227	0.126	0.244	0.597	0.12	-0.339	-0.068	-0.401	-0.574	-0.354	-0.532	-0.576	-0.621	-0.66	-0.458	-0.662
Ca (E)	-0.293	-0.349	0.373	0.077	-0.066	0.117	*1	0.384	0.05	0.218	*0.812	-0.193	-0.607	-0.339	-0.427	*-0.765	-0.727	-0.316	-0.344	-0.077	-0.196	-0.393	-0.501	-0.257	-0.436	-0.266	0.346	-0.453	-0.156	-0.275	-0.365	-0.28	-0.088	-0.479	0.079	-0.028	0.04	-0.606	-0.272	0.4	-0.343	-0.394	-0.386	-0.5	-0.489	-0.358	-0.505	-0.355	-0.547
K (E)	*-0.877	0.089	-0.233	0.466	-0.004	-0.493	0.384	*1	0.114	-0.681	0.047	0.063	-0.551	0.148	0.118	-0.583	-0.571	0.405	0.46	0.381	0.352	0.2	*-0.883	0.122	0.258	0.504	0.468	-0.745	-0.419	0.391	*-0.905	0.364	0.264	-0.545	0.309	0.386	0.131	*-0.901	0.473	-0.123	0.409	0.394	0.4	0.116	0.226	0.366	0.339	0.288	0.309
Mg (E)	-0.059	-0.61	0.423	*0.8	0.286	0.456	0.05	0.114	*1	0.357	0.08	0.146	-0.542	-0.6	*0.769	0.447	-0.373	0.623	-0.067	*0.791	0.712	0.389	-0.054	*0.924	-0.272	-0.131	*0.882	-0.02	-0.711	0.738	-0.145	-0.129	*0.788	-0.431	0.324	*0.924	0.544	-0.181	0.641	-0.334	0.559	-0.253	0.049	-0.61	-0.459	-0.24	0.143	-0.328	-0.105
Na (E)	0.528	-0.44	*0.781	0.021	0.208	*0.867	0.218	-0.681	0.357	*1	0.507	-0.025	-0.027	-0.522	-0.047	0.283	0.107	-0.317	-0.561	-0.065	-0.132	-0.057	0.415	0.164	-0.54	-0.665	0.174	0.308	-0.174	-0.243	0.493	-0.559	0.107	0.053	-0.205	0.059	0.201	0.357	-0.409	0.082	-0.408	-0.607	-0.443	-0.576	-0.598	-0.592	-0.592	-0.5	-0.629
P (E)	-0.016	-0.216	0.447	-0.117	0.271	0.423	*0.812	0.047	0.08	0.507	*1	0.017	-0.173	-0.224	-0.501	-0.519	-0.49	-0.511	-0.478	-0.263	-0.355	-0.326	-0.271	-0.196	-0.297	-0.242	0.234	-0.176	-0.201	-0.395	-0.073	-0.051	0.004	-0.125	-0.106	-0.098	0.272	-0.326	-0.374	0.611	-0.566	-0.385	-0.311	-0.642	-0.419	-0.29	-0.658	-0.174	-0.572
Br (E)	-0.309	-0.24	-0.181	-0.033	*0.939	0.441	-0.193	0.063	0.146	-0.025	0.017	*1	0.27	-0.269	-0.114	0.288	0.047	-0.228	-0.292	-0.246	-0.286	0.617	-0.223	0.383	-0.207	-0.243	0.278	-0.338	-0.308	0.459	-0.293	0.1	0.698	-0.379	0.667	0.163	*0.875	-0.2	-0.04	0.039	-0.254	-0.203	-0.1	-0.161	-0.154	-0.261	-0.4	-0.069	-0.31
acetic acid (V)	0.462	0.528	-0.415	-0.733	0.251	-0.011	-0.607	-0.551	-0.542	-0.027	-0.173	0.27	*1	0.518	-0.358	0.331	0.65	-0.455	-0.067	-0.644	-0.536	-0.049	0.496	-0.341	0.399	0.16	-0.737	0.507	0.48	-0.375	0.545	0.431	-0.282	*0.756	-0.279	-0.596	-0.023	0.639	-0.328	0.339	-0.416	0.219	0.104	0.315	0.444	0.277	-0.075	0.433	0.188
butanoic acid (V)	-0.116	*0.987	-0.351	-0.285	-0.282	-0.602	-0.339	0.148	-0.6	-0.522	-0.224	-0.269	0.518	*1	-0.171	-0.274	0.465	0.039	0.704	-0.179	-0.032	-0.044	-0.117	-0.48	*0.928	*0.819	-0.603	0.055	0.2	-0.413	-0.032	0.705	-0.505	0.675	-0.653	-0.382	-0.492	0.068	0.003	0.008	0.052	*0.885	0.73	0.739	*0.955	*0.909	0.512	*0.933	*0.784
decanoic acid (V)	-0.019	-0.195	0.115	*0.78	-0.099	-0.011	-0.427	0.118	*0.769	-0.047	-0.501	-0.114	-0.358	-0.171	*1	0.592	-0.013	*0.935	0.412	*0.917	*0.932	0.423	0.102	*0.825	0.165	0.258	0.545	0.156	-0.485	0.751	-0.057	0.074	0.523	-0.115	0.092	*0.838	0.115	0.047	*0.847	-0.641	*0.912	0.214	0.415	-0.057	0.037	0.197	0.693	0.02	0.454
dodecanoic acid (V)	0.52	-0.262	-0.039	0.12	0.267	0.364	*-0.765	-0.583	0.447	0.283	-0.519	0.288	0.331	-0.274	0.592	*1	0.416	0.309	-0.138	0.245	0.274	0.35	0.675	0.62	-0.091	-0.202	0.068	0.581	-0.03	0.483	0.524	-0.073	0.42	0.208	0.182	0.324	0.299	0.658	0.32	-0.305	0.314	-0.169	-0.031	-0.122	-0.133	-0.169	0.184	-0.185	0.063
formic acid (V)	0.264	0.563	0.084	-0.241	0.001	0.134	-0.727	-0.571	-0.373	0.107	-0.49	0.047	0.65	0.465	-0.013	0.416	*1	-0.099	0.337	-0.242	-0.122	0.359	0.393	-0.154	0.377	0.069	-0.563	0.261	0.144	-0.28	0.373	-0.01	-0.239	0.562	-0.488	-0.305	-0.259	0.568	-0.333	-0.42	-0.147	0.392	0.34	0.669	0.537	0.288	0.14	0.397	0.336
heptanoic acid (V)	-0.262	-0.002	0.01	*0.813	-0.245	-0.285	-0.316	0.405	0.623	-0.317	-0.511	-0.228	-0.455	0.039	*0.935	0.309	-0.099	*1	0.639	*0.945	*0.975	0.386	-0.152	0.675	0.353	0.493	0.512	-0.045	-0.492	0.698	-0.293	0.219	0.403	-0.152	0.028	*0.799	-0.033	-0.184	*0.897	-0.657	*0.984	0.443	0.59	0.127	0.24	0.418	*0.84	0.214	0.636
hexanoic acid (V)	-0.479	0.712	-0.063	0.435	-0.335	-0.526	-0.344	0.46	-0.067	-0.561	-0.478	-0.292	-0.067	0.704	0.412	-0.138	0.337	0.639	*1	0.483	0.594	0.395	-0.391	0.062	*0.816	*0.809	-0.026	-0.274	-0.321	0.131	-0.424	0.458	-0.072	0.187	-0.438	0.266	-0.372	-0.26	0.434	-0.619	0.599	*0.939	*0.926	0.74	*0.841	*0.861	*0.817	*0.778	*0.902
nonanoic acid (V)	-0.26	-0.202	0.28	*0.927	-0.188	-0.055	-0.077	0.381	*0.791	-0.065	-0.263	-0.246	-0.644	-0.179	*0.917	0.245	-0.242	*0.945	0.483	*1	*0.986	0.367	-0.204	0.747	0.143	0.304	0.705	-0.113	-0.642	0.677	-0.316	0.034	0.49	-0.299	0.041	*0.901	0.065	-0.276	*0.822	-0.629	*0.897	0.243	0.451	-0.11	0.001	0.218	0.647	0.026	0.407
octanoic acid (V)	-0.233	-0.055	0.22	*0.884	-0.237	-0.136	-0.196	0.352	0.712	-0.132	-0.355	-0.286	-0.536	-0.032	*0.932	0.274	-0.122	*0.975	0.594	*0.986	*1	0.378	-0.162	0.701	0.285	0.418	0.595	-0.055	-0.595	0.634	-0.274	0.128	0.418	-0.168	-0.062	*0.85	-0.018	-0.205	*0.837	-0.662	*0.93	0.376	0.563	0.019	0.151	0.352	0.751	0.16	0.544
pentanoic acid (V)	-0.539	0.037	0.225	0.575	0.584	0.365	-0.393	0.2	0.389	-0.057	-0.326	0.617	-0.049	-0.044	0.423	0.35	0.359	0.386	0.395	0.367	0.378	*1	-0.384	0.637	0.141	0.073	0.471	-0.497	-0.738	0.604	-0.501	0.029	0.729	-0.365	0.256	0.587	0.556	-0.306	0.253	-0.713	0.276	0.293	0.479	0.252	0.213	0.129	0.15	0.224	0.196
propanoic acid (V)	*0.962	-0.125	-0.087	-0.441	-0.219	0.155	-0.501	*-0.883	-0.054	0.415	-0.271	-0.223	0.496	-0.117	0.102	0.675	0.393	-0.152	-0.391	-0.204	-0.162	-0.384	*1	-0.055	-0.161	-0.314	-0.484	*0.938	0.593	-0.212	*0.969	-0.196	-0.307	0.602	-0.208	-0.315	-0.26	*0.975	-0.137	0.173	-0.088	-0.332	-0.374	-0.126	-0.188	-0.248	-0.026	-0.285	-0.1
tetradecanoic acid (V)	-0.149	-0.482	0.224	*0.768	0.441	0.402	-0.257	0.122	*0.924	0.164	-0.196	0.383	-0.341	-0.48	*0.825	0.62	-0.154	0.675	0.062	0.747	0.701	0.637	-0.055	*1	-0.133	-0.04	*0.802	-0.061	-0.71	*0.89	-0.202	-0.007	*0.9	-0.405	0.436	*0.925	0.645	-0.134	0.699	-0.478	0.618	-0.096	0.192	-0.383	-0.266	-0.123	0.252	-0.18	0.05
(E)-2-pentenol (V)	-0.182	*0.899	-0.323	0.008	-0.187	-0.563	-0.436	0.258	-0.272	-0.54	-0.297	-0.207	0.399	*0.928	0.165	-0.091	0.377	0.353	*0.816	0.143	0.285	0.141	-0.161	-0.133	*1	*0.944	-0.328	0.06	-0.055	-0.098	-0.119	*0.825	-0.218	0.598	-0.565	-0.033	-0.315	0.001	0.343	-0.139	0.352	*0.956	*0.898	0.627	*0.951	*0.991	0.714	*0.973	*0.919
(E)-3-hexenol (V)	-0.317	0.753	-0.397	0.152	-0.232	-0.686	-0.266	0.504	-0.131	-0.665	-0.242	-0.243	0.16	*0.819	0.258	-0.202	0.069	0.493	*0.809	0.304	0.418	0.073	-0.314	-0.04	*0.944	*1	-0.129	-0.043	-0.124	0.064	-0.286	*0.867	-0.122	0.407	-0.399	0.123	-0.263	-0.204	0.544	-0.089	0.512	*0.912	*0.87	0.484	*0.846	*0.971	*0.785	*0.895	*0.913
1-dodecanol (V)	-0.47	-0.605	0.416	*0.846	0.379	0.388	0.346	0.468	*0.882	0.174	0.234	0.278	-0.737	-0.603	0.545	0.068	-0.563	0.512	-0.026	0.705	0.595	0.471	-0.484	*0.802	-0.328	-0.129	*1	-0.468	*-0.835	0.73	-0.555	-0.153	*0.831	-0.747	0.486	*0.901	0.632	-0.606	0.531	-0.319	0.434	-0.226	0.047	-0.549	-0.458	-0.26	0	-0.311	-0.205
1-heptanol (V)	*0.949	0.01	-0.178	-0.417	-0.279	-0.009	-0.453	-0.745	-0.02	0.308	-0.176	-0.338	0.507	0.055	0.156	0.581	0.261	-0.045	-0.274	-0.113	-0.055	-0.497	*0.938	-0.061	0.06	-0.043	-0.468	*1	0.564	-0.222	*0.944	0.088	-0.34	0.738	-0.327	-0.266	-0.297	*0.916	0.045	0.309	0.031	-0.165	-0.2	-0.173	-0.052	-0.017	0.139	-0.084	0.084
1-hexanol (V)	0.585	0.148	-0.562	*-0.844	-0.459	-0.437	-0.156	-0.419	-0.711	-0.174	-0.201	-0.308	0.48	0.2	-0.485	-0.03	0.144	-0.492	-0.321	-0.642	-0.595	-0.738	0.593	-0.71	-0.055	-0.124	*-0.835	0.564	*1	-0.545	0.616	-0.041	*-0.764	0.49	-0.115	*-0.833	-0.565	0.596	-0.4	0.509	-0.353	-0.176	-0.455	0.196	0.032	-0.095	-0.098	-0.129	-0.069
1-nonadecanol (V)	-0.361	-0.451	-0.147	0.686	0.377	0.068	-0.275	0.391	0.738	-0.243	-0.395	0.459	-0.375	-0.413	0.751	0.483	-0.28	0.698	0.131	0.677	0.634	0.604	-0.212	*0.89	-0.098	0.064	0.73	-0.222	-0.545	*1	-0.407	0.086	*0.854	-0.554	0.683	*0.834	0.598	-0.294	*0.78	-0.45	0.695	-0.02	0.175	-0.21	-0.175	-0.063	0.359	-0.154	0.14
1-octanol (V)	*0.992	-0.036	-0.016	-0.541	-0.231	0.179	-0.365	*-0.905	-0.145	0.493	-0.073	-0.293	0.545	-0.032	-0.057	0.524	0.373	-0.293	-0.424	-0.316	-0.274	-0.501	*0.969	-0.202	-0.119	-0.286	-0.555	*0.944	0.616	-0.407	*1	-0.146	-0.424	0.699	-0.357	-0.431	-0.308	*0.958	-0.265	0.322	-0.239	-0.32	-0.375	-0.166	-0.163	-0.21	-0.124	-0.217	-0.141
1-octen-3-ol (V)	-0.168	0.621	-0.557	-0.105	0.141	-0.499	-0.28	0.364	-0.129	-0.559	-0.051	0.1	0.431	0.705	0.074	-0.073	-0.01	0.219	0.458	0.034	0.128	0.029	-0.196	-0.007	*0.825	*0.867	-0.153	0.088	-0.041	0.086	-0.146	*1	0.031	0.456	-0.189	0.018	0.077	-0.099	0.461	0.272	0.259	0.687	0.663	0.211	0.683	*0.808	0.504	*0.817	0.68
1-pentadecanol (V)	-0.379	-0.495	0.163	0.637	0.74	0.492	-0.088	0.264	*0.788	0.107	0.004	0.698	-0.282	-0.505	0.523	0.42	-0.239	0.403	-0.072	0.49	0.418	0.729	-0.307	*0.9	-0.218	-0.122	*0.831	-0.34	*-0.764	*0.854	-0.424	0.031	*1	-0.584	0.629	*0.813	*0.889	-0.369	0.504	-0.311	0.336	-0.167	0.105	-0.42	-0.307	-0.213	-0.031	-0.173	-0.144
1-pentanol (V)	0.642	0.661	-0.199	-0.535	-0.296	-0.227	-0.479	-0.545	-0.431	0.053	-0.125	-0.379	*0.756	0.675	-0.115	0.208	0.562	-0.152	0.187	-0.299	-0.168	-0.365	0.602	-0.405	0.598	0.407	-0.747	0.738	0.49	-0.554	0.699	0.456	-0.584	*1	-0.746	-0.499	-0.489	0.721	-0.133	0.266	-0.116	0.402	0.292	0.312	0.545	0.516	0.271	0.535	0.456
1-penten-3-ol (V)	-0.309	-0.695	-0.335	0.146	0.501	0.126	0.079	0.309	0.324	-0.205	-0.106	0.667	-0.279	-0.653	0.092	0.182	-0.488	0.028	-0.438	0.041	-0.062	0.256	-0.208	0.436	-0.565	-0.399	0.486	-0.327	-0.115	0.683	-0.357	-0.189	0.629	-0.746	*1	0.309	0.661	-0.33	0.234	0.045	0.079	-0.506	-0.449	-0.38	-0.538	-0.541	-0.258	-0.542	-0.435
1-tetradecanol (V)	-0.367	-0.389	0.328	*0.94	0.245	0.244	-0.028	0.386	*0.924	0.059	-0.098	0.163	-0.596	-0.382	*0.838	0.324	-0.305	*0.799	0.266	*0.901	*0.85	0.587	-0.315	*0.925	-0.033	0.123	*0.901	-0.266	*-0.833	*0.834	-0.431	0.018	*0.813	-0.499	0.309	*1	0.487	-0.395	*0.762	-0.549	0.726	0.059	0.339	-0.317	-0.177	0.022	0.371	-0.079	0.162
1-undecanol (V)	-0.271	-0.482	0.07	0.256	*0.94	0.597	0.04	0.131	0.544	0.201	0.272	*0.875	-0.023	-0.492	0.115	0.299	-0.259	-0.033	-0.372	0.065	-0.018	0.556	-0.26	0.645	-0.315	-0.263	0.632	-0.297	-0.565	0.598	-0.308	0.077	*0.889	-0.489	0.661	0.487	*1	-0.308	0.186	0.077	-0.084	-0.339	-0.12	-0.54	-0.391	-0.344	-0.388	-0.206	-0.396
2,3-butanediol (V)	*0.924	0.075	-0.11	-0.501	-0.2	0.12	-0.606	*-0.901	-0.181	0.357	-0.326	-0.2	0.639	0.068	0.047	0.658	0.568	-0.184	-0.26	-0.276	-0.205	-0.306	*0.975	-0.134	0.001	-0.204	-0.606	*0.916	0.596	-0.294	*0.958	-0.099	-0.369	0.721	-0.33	-0.395	-0.308	*1	-0.199	0.125	-0.132	-0.167	-0.23	0.049	0.003	-0.099	0.021	-0.103	0.021
2-ethyl-1-hexanol (V)	-0.213	-0.089	-0.262	0.65	-0.049	-0.339	-0.272	0.473	0.641	-0.409	-0.374	-0.04	-0.328	0.003	*0.847	0.32	-0.333	*0.897	0.434	*0.822	*0.837	0.253	-0.137	0.699	0.343	0.544	0.531	0.045	-0.4	*0.78	-0.265	0.461	0.504	-0.133	0.234	*0.762	0.186	-0.199	*1	-0.308	*0.926	0.34	0.484	-0.103	0.157	0.395	*0.76	0.208	0.563
3-octanol (V)	0.356	-0.07	-0.345	-0.703	0.123	-0.068	0.4	-0.123	-0.334	0.082	0.611	0.039	0.339	0.008	-0.641	-0.305	-0.42	-0.657	-0.619	-0.629	-0.662	-0.713	0.173	-0.478	-0.139	-0.089	-0.319	0.309	0.509	-0.45	0.322	0.272	-0.311	0.266	0.045	-0.549	0.077	0.125	-0.308	*1	-0.57	-0.362	-0.472	-0.477	-0.247	-0.172	-0.482	-0.102	-0.388
(E)-2-decenal (V)	-0.206	-0.011	-0.14	0.72	-0.306	-0.401	-0.343	0.409	0.559	-0.408	-0.566	-0.254	-0.416	0.052	*0.912	0.314	-0.147	*0.984	0.599	*0.897	*0.93	0.276	-0.088	0.618	0.352	0.512	0.434	0.031	-0.353	0.695	-0.239	0.259	0.336	-0.116	0.079	0.726	-0.084	-0.132	*0.926	-0.57	*1	0.422	0.531	0.13	0.237	0.418	*0.874	0.192	0.652
(E)-2-hexenal (V)	-0.389	*0.878	-0.235	0.172	-0.227	-0.574	-0.394	0.394	-0.253	-0.607	-0.385	-0.203	0.219	*0.885	0.214	-0.169	0.392	0.443	*0.939	0.243	0.376	0.293	-0.332	-0.096	*0.956	*0.912	-0.226	-0.165	-0.176	-0.02	-0.32	0.687	-0.167	0.402	-0.506	0.059	-0.339	-0.167	0.34	-0.362	0.422	*1	*0.946	0.751	*0.963	*0.97	0.748	*0.942	*0.931
(E)-2-nonenal (V)	-0.425	0.734	-0.042	0.413	-0.058	-0.354	-0.386	0.4	0.049	-0.443	-0.311	-0.1	0.104	0.73	0.415	-0.031	0.34	0.59	*0.926	0.451	0.563	0.479	-0.374	0.192	*0.898	*0.87	0.047	-0.2	-0.455	0.175	-0.375	0.663	0.105	0.292	-0.449	0.339	-0.12	-0.23	0.484	-0.472	0.531	*0.946	*1	0.573	*0.851	*0.913	0.742	*0.89	*0.886
(E)-2-octenal (V)	-0.274	*0.78	-0.281	-0.124	-0.347	-0.532	-0.5	0.116	-0.61	-0.576	-0.642	-0.161	0.315	0.739	-0.057	-0.122	0.669	0.127	0.74	-0.11	0.019	0.252	-0.126	-0.383	0.627	0.484	-0.549	-0.173	0.196	-0.21	-0.166	0.211	-0.42	0.312	-0.38	-0.317	-0.54	0.049	-0.103	-0.477	0.13	0.751	0.573	*1	*0.829	0.624	0.493	0.627	0.667
(E,E)-2,4-decadienal (V)	-0.254	*0.955	-0.341	-0.08	-0.207	-0.576	-0.489	0.226	-0.459	-0.598	-0.419	-0.154	0.444	*0.955	0.037	-0.133	0.537	0.24	*0.841	0.001	0.151	0.213	-0.188	-0.266	*0.951	*0.846	-0.458	-0.052	0.032	-0.175	-0.163	0.683	-0.307	0.545	-0.538	-0.177	-0.391	0.003	0.157	-0.247	0.237	*0.963	*0.851	*0.829	*1	*0.938	0.643	*0.949	*0.881
(E,E)-2,4-heptadienal (V)	-0.265	*0.873	-0.311	0.088	-0.248	-0.621	-0.358	0.366	-0.24	-0.592	-0.29	-0.261	0.277	*0.909	0.197	-0.169	0.288	0.418	*0.861	0.218	0.352	0.129	-0.248	-0.123	*0.991	*0.971	-0.26	-0.017	-0.095	-0.063	-0.21	*0.808	-0.213	0.516	-0.541	0.022	-0.344	-0.099	0.395	-0.172	0.418	*0.97	*0.913	0.624	*0.938	*1	*0.756	*0.958	*0.935
(E,E)-2,4-nonadienal (V)	-0.14	0.452	-0.322	0.417	-0.474	-0.66	-0.505	0.339	0.143	-0.592	-0.658	-0.4	-0.075	0.512	0.693	0.184	0.14	*0.84	*0.817	0.647	0.751	0.15	-0.026	0.252	0.714	*0.785	0	0.139	-0.098	0.359	-0.124	0.504	-0.031	0.271	-0.258	0.371	-0.388	0.021	*0.76	-0.482	*0.874	0.748	0.742	0.493	0.643	*0.756	*1	0.56	*0.925
(E,Z)-2,6-nonadienal (V)	-0.289	*0.924	-0.261	-0.03	-0.035	-0.458	-0.355	0.288	-0.328	-0.5	-0.174	-0.069	0.433	*0.933	0.02	-0.185	0.397	0.214	*0.778	0.026	0.16	0.224	-0.285	-0.18	*0.973	*0.895	-0.311	-0.084	-0.129	-0.154	-0.217	*0.817	-0.173	0.535	-0.542	-0.079	-0.206	-0.103	0.208	-0.102	0.192	*0.942	*0.89	0.627	*0.949	*0.958	0.56	*1	*0.825
(E)-2-heptenal (V)	-0.192	0.744	-0.353	0.222	-0.361	-0.662	-0.547	0.309	-0.105	-0.629	-0.572	-0.31	0.188	*0.784	0.454	0.063	0.336	0.636	*0.902	0.407	0.544	0.196	-0.1	0.05	*0.919	*0.913	-0.205	0.084	-0.069	0.14	-0.141	0.68	-0.144	0.456	-0.435	0.162	-0.396	0.021	0.563	-0.388	0.652	*0.931	*0.886	0.667	*0.881	*0.935	*0.925	*0.825	*1
(Z)-4-heptenal (V)	-0.358	0.601	-0.426	0.226	0.19	-0.423	-0.465	0.441	0.071	-0.597	-0.308	0.187	0.286	0.653	0.372	0.1	0.144	0.51	0.693	0.315	0.416	0.403	-0.299	0.274	*0.858	*0.887	0.05	-0.079	-0.315	0.361	-0.325	*0.902	0.267	0.285	-0.122	0.31	0.154	-0.187	0.629	-0.156	0.511	*0.815	*0.86	0.37	*0.757	*0.853	0.685	*0.844	*0.818
(Z,Z)-2,4-heptadienal (V)	-0.264	*0.894	-0.293	0.066	-0.244	-0.607	-0.354	0.348	-0.27	-0.576	-0.277	-0.259	0.296	*0.924	0.164	-0.185	0.317	0.384	*0.86	0.186	0.323	0.132	-0.25	-0.153	*0.992	*0.96	-0.284	-0.026	-0.089	-0.1	-0.205	*0.796	-0.234	0.528	-0.565	-0.008	-0.355	-0.094	0.352	-0.172	0.381	*0.974	*0.911	0.644	*0.949	*0.999	0.731	*0.966	*0.925
(Z,Z)-7,10-hexadienal (V)	-0.106	0.15	-0.366	-0.138	*0.801	0.167	-0.317	0.07	0.113	-0.14	0.102	0.747	0.543	0.18	-0.021	0.282	0.048	-0.087	-0.065	-0.175	-0.149	0.377	-0.099	0.311	0.312	0.283	0.096	0.012	-0.232	0.315	-0.091	0.676	0.522	0.144	0.269	0.125	0.714	-0.035	0.223	0.304	-0.089	0.168	0.264	-0.155	0.212	0.241	-0.059	0.397	0.112
2-methylbutanal (V)	-0.536	0.357	0.5	0.036	0.13	0.2	0.501	0.261	-0.313	0.118	0.502	0.029	-0.125	0.26	-0.521	-0.694	0.118	-0.367	0.22	-0.251	-0.262	0.209	-0.644	-0.382	0.103	0.024	0.014	-0.677	-0.357	-0.468	-0.496	-0.095	-0.144	-0.166	-0.345	-0.181	-0.031	-0.542	-0.546	-0.076	-0.484	0.23	0.218	0.246	0.214	0.126	-0.361	0.286	-0.124
2-undecenal (V)	-0.317	0.205	0.228	*0.806	-0.358	-0.237	-0.299	0.335	0.453	-0.236	-0.504	-0.356	-0.436	0.195	*0.82	0.178	0.147	*0.918	*0.801	*0.877	*0.928	0.453	-0.211	0.498	0.434	0.491	0.378	-0.151	-0.524	0.461	-0.317	0.097	0.222	-0.074	-0.24	0.677	-0.229	-0.188	0.664	*-0.825	*0.86	0.58	0.701	0.364	0.394	0.497	*0.811	0.329	0.682
3-methylbutanal (V)	-0.423	0.035	-0.353	-0.388	0.136	-0.299	0.656	0.532	-0.44	-0.366	0.534	0.172	-0.071	0.09	-0.716	*-0.791	-0.57	-0.518	-0.243	-0.503	-0.556	-0.366	-0.554	-0.519	-0.079	0.062	-0.072	-0.467	0.194	-0.277	-0.44	0.228	-0.184	-0.272	0.27	-0.4	0.107	-0.571	-0.281	0.658	-0.465	-0.095	-0.238	-0.132	-0.062	-0.038	-0.401	0.035	-0.28
9,12,15-octadecatrienal (V)	-0.396	-0.189	-0.097	-0.065	0.689	0.366	-0.192	0.029	-0.098	-0.079	-0.187	*0.855	0.166	-0.261	-0.229	0.165	0.244	-0.297	-0.194	-0.332	-0.366	0.638	-0.25	0.161	-0.317	-0.405	0.109	-0.495	-0.171	0.303	-0.348	-0.24	0.462	-0.486	0.613	-0.015	0.583	-0.204	-0.296	-0.22	-0.331	-0.197	-0.181	0.157	-0.117	-0.354	-0.428	-0.174	-0.344
benzaldehyde (V)	0.053	0.745	-0.743	-0.507	0.037	-0.538	-0.651	-0.02	-0.58	-0.609	-0.458	0.163	*0.794	*0.786	-0.156	0.121	0.485	-0.066	0.387	-0.366	-0.228	0.031	0.144	-0.312	0.736	0.62	-0.657	0.245	0.41	-0.133	0.139	0.735	-0.274	0.627	-0.195	-0.429	-0.17	0.3	0.067	0.152	0.008	0.632	0.466	0.619	*0.783	0.673	0.399	0.728	0.63
decanal (V)	-0.137	-0.347	-0.428	0.424	0.093	-0.199	-0.518	0.218	0.459	-0.416	-0.723	0.293	-0.19	-0.292	0.708	0.588	-0.099	0.657	0.146	0.527	0.523	0.401	0.078	0.667	-0.057	0.066	0.365	0.027	-0.127	*0.88	-0.158	0.042	0.546	-0.349	0.64	0.554	0.28	0.008	0.715	-0.445	0.716	0.008	0.081	0.033	-0.067	-0.035	0.495	-0.176	0.256
furfural (V)	-0.072	*0.826	-0.272	-0.434	0.276	-0.164	-0.302	-0.021	-0.515	-0.245	0.079	0.215	*0.755	*0.814	-0.379	-0.145	0.474	-0.29	0.347	-0.445	-0.331	0.124	-0.11	-0.359	0.742	0.577	-0.5	0.027	0.063	-0.384	0.01	0.731	-0.207	0.618	-0.455	-0.399	0.003	0.079	-0.192	0.253	-0.307	0.63	0.553	0.441	0.748	0.671	0.083	*0.842	0.442
heptanal (V)	-0.204	0.657	-0.383	0.238	0.008	-0.444	-0.681	0.253	0.04	-0.557	-0.553	0.041	0.336	0.69	0.502	0.277	0.381	0.607	*0.791	0.378	0.506	0.426	-0.09	0.274	*0.886	*0.855	-0.081	0.078	-0.218	0.334	-0.152	*0.773	0.153	0.41	-0.25	0.283	-0.045	0.038	0.617	-0.363	0.608	*0.864	*0.891	0.542	*0.826	*0.871	*0.82	*0.828	*0.923
hexanal (V)	-0.29	*0.879	-0.368	0.032	-0.258	-0.673	-0.31	0.407	-0.301	-0.642	-0.263	-0.258	0.278	*0.922	0.127	-0.239	0.241	0.366	*0.836	0.16	0.292	0.076	-0.281	-0.189	*0.982	*0.975	-0.291	-0.045	-0.044	-0.096	-0.235	*0.824	-0.253	0.5	-0.514	-0.036	-0.358	-0.134	0.366	-0.108	0.377	*0.96	*0.879	0.627	*0.936	*0.995	0.727	*0.954	*0.914
methional (V)	-0.063	-0.211	-0.071	-0.11	*0.977	0.583	-0.202	-0.145	0.214	0.206	0.191	*0.932	0.415	-0.237	-0.115	0.384	0.086	-0.294	-0.39	-0.276	-0.308	0.503	-0.038	0.394	-0.157	-0.232	0.232	-0.095	-0.301	0.333	-0.055	0.188	0.664	-0.143	0.475	0.139	*0.894	-0.013	-0.065	0.2	-0.331	-0.241	-0.1	-0.328	-0.18	-0.239	-0.454	-0.026	-0.333
nonanal (V)	-0.148	*0.821	-0.606	-0.109	-0.255	-0.728	-0.628	0.233	-0.394	-0.746	-0.612	-0.132	0.455	*0.866	0.18	0.041	0.427	0.36	*0.767	0.065	0.214	0.127	-0.037	-0.165	*0.906	*0.856	-0.459	0.111	0.185	0.018	-0.073	0.737	-0.258	0.532	-0.333	-0.134	-0.373	0.113	0.362	-0.194	0.411	*0.887	*0.757	*0.766	*0.929	*0.895	*0.773	*0.844	*0.923
octanal (V)	-0.384	0.401	-0.505	0.368	-0.339	*-0.787	-0.233	0.662	0.098	*-0.791	-0.437	-0.258	-0.17	0.5	0.508	-0.103	-0.202	0.739	0.732	0.556	0.628	0.065	-0.321	0.183	0.693	*0.866	0.113	-0.091	-0.125	0.404	-0.389	0.676	0.042	0.079	-0.043	0.354	-0.222	-0.298	*0.801	-0.22	*0.795	0.717	0.69	0.356	0.592	*0.76	*0.894	0.58	*0.839
tetradecanal (V)	-0.351	-0.424	-0.185	0.391	*0.789	0.309	-0.217	0.278	0.585	-0.118	-0.118	*0.829	-0.068	-0.404	0.391	0.441	-0.229	0.288	-0.131	0.284	0.23	0.649	-0.247	*0.776	-0.158	-0.061	0.637	-0.273	-0.526	*0.854	-0.381	0.188	*0.932	-0.508	*0.767	0.622	*0.901	-0.295	0.493	-0.141	0.273	-0.146	0.05	-0.333	-0.222	-0.169	-0.023	-0.116	-0.102
3-methylbutanamide (V)	0.314	-0.407	-0.004	0.208	-0.239	0.083	-0.513	-0.378	0.25	0.087	-0.724	-0.059	-0.135	-0.429	0.52	0.672	0.284	0.355	-0.063	0.302	0.3	0.181	0.52	0.361	-0.368	-0.409	0.03	0.301	0.166	0.4	0.317	-0.562	0.116	-0.151	0.28	0.209	-0.135	0.457	0.172	-0.565	0.385	-0.277	-0.259	0.119	-0.266	-0.375	0.216	-0.5	-0.034
trimethylamine (V)	-0.295	-0.266	-0.343	0.617	0.122	-0.265	-0.241	0.515	0.654	-0.439	-0.38	0.184	-0.354	-0.174	*0.777	0.345	-0.418	*0.805	0.272	0.735	0.721	0.326	-0.191	0.752	0.155	0.376	0.607	-0.067	-0.395	*0.902	-0.351	0.368	0.643	-0.335	0.506	*0.766	0.37	-0.276	*0.956	-0.272	*0.844	0.172	0.315	-0.181	0.003	0.206	0.605	0.045	0.386
benzothiazole (V)	0.299	-0.522	0.227	0.097	0.753	*0.805	-0.318	-0.495	0.531	0.569	0.035	0.68	0.229	-0.568	0.238	0.753	0.166	-0.08	-0.509	0.008	-0.042	0.459	0.357	0.637	-0.428	-0.524	0.346	0.222	-0.3	0.433	0.281	-0.211	0.688	-0.136	0.416	0.337	*0.764	0.316	0.017	-0.05	-0.129	-0.502	-0.288	-0.495	-0.474	-0.511	-0.394	-0.387	-0.444
benzyl alcohol (V)	0.401	-0.349	-0.393	-0.65	0.033	-0.078	0.41	-0.14	-0.247	0.075	0.468	0.027	0.162	-0.261	-0.547	-0.206	-0.537	-0.597	*-0.765	-0.559	-0.623	*-0.762	0.265	-0.396	-0.406	-0.308	-0.239	0.329	0.605	-0.298	0.349	0.023	-0.268	0.062	0.285	-0.494	0.066	0.158	-0.262	*0.926	-0.482	-0.591	-0.711	-0.559	-0.485	-0.423	-0.506	-0.409	-0.534
guaiacol (V)	-0.048	-0.141	-0.371	-0.515	0.29	-0.097	0.562	0.234	-0.267	-0.108	0.651	0.247	0.121	-0.063	-0.653	-0.494	-0.609	-0.592	-0.541	-0.549	-0.612	-0.501	-0.214	-0.377	-0.181	-0.057	-0.071	-0.091	0.278	-0.246	-0.088	0.289	-0.088	-0.084	0.3	-0.384	0.281	-0.269	-0.227	*0.908	-0.521	-0.324	-0.411	-0.465	-0.262	-0.181	-0.511	-0.096	-0.421
m-cresol (V)	-0.322	-0.321	-0.388	0.523	0.149	-0.206	-0.43	0.378	0.482	-0.477	-0.67	0.344	-0.284	-0.272	0.698	0.471	-0.158	0.691	0.227	0.574	0.563	0.497	-0.114	0.693	-0.025	0.121	0.468	-0.157	-0.262	*0.924	-0.344	0.074	0.619	-0.464	0.671	0.628	0.341	-0.177	0.739	-0.495	0.733	0.075	0.164	0.058	-0.029	0.013	0.497	-0.117	0.275
p-cresol (V)	0.175	-0.017	-0.257	-0.599	0.624	0.251	0.183	-0.151	-0.212	0.155	0.586	0.519	0.536	0.014	-0.596	-0.093	-0.176	-0.676	-0.568	-0.654	-0.679	-0.216	0.042	-0.213	-0.069	-0.102	-0.169	0.126	0.179	-0.243	0.168	0.372	0.076	0.191	0.169	-0.379	0.5	0.054	-0.32	*0.83	-0.648	-0.275	-0.289	-0.429	-0.15	-0.142	-0.587	0.05	-0.393
p-ethylguaiacol (V)	-0.162	-0.217	*0.985	0.542	0.072	0.654	0.431	-0.071	0.43	0.677	0.451	-0.14	-0.5	-0.327	0.118	-0.138	0.023	0.059	0.021	0.327	0.262	0.3	-0.255	0.242	-0.287	-0.332	0.495	-0.337	-0.653	-0.087	-0.187	-0.518	0.219	-0.308	-0.281	0.388	0.107	-0.273	-0.216	-0.394	-0.098	-0.165	0.03	-0.237	-0.296	-0.259	-0.29	-0.209	-0.314
styrene (V)	-0.227	-0.216	-0.056	-0.167	-0.164	-0.231	*0.897	0.467	-0.156	-0.095	0.692	-0.221	-0.423	-0.148	-0.506	*-0.801	*-0.811	-0.341	-0.332	-0.21	-0.3	-0.616	-0.426	-0.419	-0.267	-0.055	0.123	-0.302	0.141	-0.297	-0.294	0	-0.246	-0.312	0.137	-0.216	-0.064	-0.527	-0.163	0.641	-0.296	-0.29	-0.376	-0.421	-0.339	-0.192	-0.356	-0.223	-0.382
ethyl decanoate (V)	-0.17	-0.035	-0.191	-0.138	-0.242	-0.195	-0.228	-0.036	-0.423	-0.3	-0.602	0.055	-0.053	-0.086	-0.147	0.007	0.335	-0.105	0.066	-0.217	-0.208	0.153	0.02	-0.255	-0.262	-0.332	-0.297	-0.251	0.344	-0.002	-0.111	-0.527	-0.227	-0.29	0.27	-0.295	-0.302	0.047	-0.323	-0.433	-0.071	-0.069	-0.237	0.565	0.022	-0.247	-0.029	-0.264	-0.075
ethyl hexanoate (V)	-0.199	-0.273	-0.191	-0.057	*0.967	0.463	-0.149	0.031	0.229	0.045	0.142	*0.97	0.303	-0.28	-0.09	0.315	-0.058	-0.227	-0.371	-0.226	-0.27	0.508	-0.156	0.422	-0.185	-0.199	0.31	-0.209	-0.306	0.452	-0.2	0.209	0.718	-0.291	0.634	0.192	*0.926	-0.152	0.034	0.197	-0.246	-0.243	-0.116	-0.327	-0.203	-0.245	-0.405	-0.061	-0.321
ethyl octanoate (V)	-0.67	0.323	-0.059	-0.06	0.139	-0.116	0.012	0.339	-0.508	-0.397	-0.207	0.326	0.01	0.244	-0.403	-0.407	0.315	-0.236	0.315	-0.316	-0.298	0.446	-0.565	-0.32	0.073	-0.009	-0.157	-0.74	-0.08	-0.103	-0.589	-0.145	-0.063	-0.345	0.13	-0.248	-0.026	-0.448	-0.412	-0.353	-0.277	0.284	0.165	0.652	0.339	0.091	-0.141	0.212	0.032
methyl (Z)-4-octenoate (V)	-0.17	-0.035	-0.191	-0.138	-0.242	-0.195	-0.228	-0.036	-0.423	-0.3	-0.602	0.055	-0.053	-0.086	-0.147	0.007	0.335	-0.105	0.066	-0.217	-0.208	0.153	0.02	-0.255	-0.262	-0.332	-0.297	-0.251	0.344	-0.002	-0.111	-0.527	-0.227	-0.29	0.27	-0.295	-0.302	0.047	-0.323	-0.433	-0.071	-0.069	-0.237	0.565	0.022	-0.247	-0.029	-0.264	-0.075
methyl acetate (V)	0.568	0.047	0.539	0.26	-0.073	0.423	-0.292	-0.562	0.469	0.634	0.057	-0.316	0.134	0.012	0.493	0.533	0.34	0.299	0.085	0.389	0.428	0.056	0.518	0.371	0.171	0.05	0.087	0.591	-0.254	-0.041	0.554	0.01	0.076	0.506	-0.569	0.314	-0.061	0.527	0.185	-0.196	0.226	0.059	0.242	-0.22	0.011	0.121	0.204	0.095	0.172
methyl decanoate (V)	*0.978	-0.185	-0.03	-0.352	-0.205	0.182	-0.389	*-0.825	0.096	0.477	-0.122	-0.275	0.41	-0.158	0.174	0.648	0.231	-0.082	-0.418	-0.093	-0.065	-0.446	*0.969	0.033	-0.15	-0.256	-0.351	*0.972	0.496	-0.17	*0.961	-0.114	-0.238	0.6	-0.229	-0.196	-0.198	*0.917	-0.018	0.262	-0.022	-0.355	-0.352	-0.303	-0.251	-0.228	-0.006	-0.284	-0.105
methyl dodecanoate (V)	*0.781	-0.562	0.041	-0.118	0.215	0.467	-0.248	-0.662	0.465	0.573	0.045	0.119	0.213	-0.532	0.286	0.743	-0.055	-0.03	-0.638	0.04	0.002	-0.198	*0.771	0.411	-0.417	-0.442	0.094	0.753	0.167	0.208	0.726	-0.163	0.253	0.204	0.196	0.14	0.312	0.659	0.139	0.278	0.007	-0.608	-0.482	-0.662	-0.567	-0.487	-0.202	-0.508	-0.367
(E)-2-pentenylfuran (V)	-0.425	-0.213	-0.308	0.269	*0.82	0.181	-0.202	0.374	0.424	-0.254	-0.048	*0.849	0.07	-0.18	0.251	0.295	-0.217	0.207	-0.041	0.164	0.133	0.607	-0.349	0.633	0.04	0.131	0.519	-0.314	-0.487	0.742	-0.443	0.417	*0.845	-0.386	0.675	0.502	*0.879	-0.359	0.465	-0.007	0.199	0.023	0.181	-0.239	-0.033	0.024	0.005	0.107	0.013
2-acetylfuran (V)	-0.204	0.657	-0.261	-0.249	0.556	0.008	-0.409	0.037	-0.288	-0.238	-0.006	0.515	0.706	0.635	-0.209	0.052	0.464	-0.172	0.318	-0.319	-0.226	0.425	-0.188	-0.053	0.649	0.498	-0.257	-0.096	-0.162	-0.069	-0.127	0.708	0.144	0.406	-0.191	-0.152	0.317	-0.011	-0.051	0.102	-0.208	0.567	0.57	0.36	0.656	0.573	0.063	*0.767	0.388
2-pentylfuran (V)	-0.712	-0.291	0.332	*0.756	0.38	0.302	0.002	0.442	0.496	-0.074	-0.214	0.45	-0.538	-0.359	0.418	0.088	-0.032	0.438	0.275	0.508	0.452	*0.843	-0.58	0.623	-0.195	-0.136	0.71	-0.732	*-0.763	0.67	-0.716	-0.292	0.718	*-0.772	0.468	0.688	0.481	-0.592	0.265	-0.74	0.339	0.043	0.219	0.083	-0.108	-0.144	0.058	-0.129	-0.037
4-methyl-5H-furan-2-one (V)	-0.193	*0.968	-0.22	-0.225	-0.017	-0.374	-0.338	0.126	-0.504	-0.395	-0.107	-0.052	0.571	*0.955	-0.189	-0.223	0.522	-0.019	0.667	-0.2	-0.062	0.158	-0.203	-0.358	*0.909	*0.767	-0.483	-0.047	0	-0.358	-0.105	0.722	-0.311	0.618	-0.617	-0.291	-0.258	0	-0.045	-0.016	-0.044	*0.867	*0.775	0.668	*0.932	*0.873	0.381	*0.966	0.703
(E,E)-3,5-octadien-2-one (V)	-0.111	0.734	-0.376	0.122	-0.109	-0.525	-0.5	0.261	-0.037	-0.517	-0.33	-0.144	0.351	*0.789	0.371	0.095	0.25	0.509	0.746	0.305	0.435	0.164	-0.08	0.101	*0.954	*0.947	-0.164	0.173	-0.124	0.125	-0.073	*0.884	-0.027	0.557	-0.423	0.162	-0.164	0.041	0.571	-0.121	0.521	*0.874	*0.874	0.44	*0.837	*0.944	*0.789	*0.891	*0.92
1-hydroxy-2-propanone (V)	0.085	*0.778	-0.118	-0.353	0.243	-0.052	-0.293	-0.139	-0.352	-0.056	0.167	0.101	0.729	*0.767	-0.254	-0.045	0.462	-0.213	0.318	-0.323	-0.212	0.074	0.011	-0.257	0.743	0.574	-0.43	0.185	-0.008	-0.393	0.15	0.727	-0.182	0.719	-0.583	-0.296	-0.002	0.184	-0.123	0.263	-0.246	0.592	0.57	0.295	0.684	0.666	0.111	*0.818	0.442
1-octen-3-one (V)	-0.299	*0.909	-0.342	0.039	-0.285	-0.661	-0.385	0.363	-0.343	-0.644	-0.363	-0.256	0.294	*0.935	0.138	-0.2	0.357	0.373	*0.884	0.153	0.293	0.145	-0.259	-0.201	*0.978	*0.94	-0.335	-0.065	-0.034	-0.103	-0.231	0.748	-0.276	0.496	-0.531	-0.056	-0.405	-0.098	0.317	-0.221	0.377	*0.985	*0.894	0.734	*0.973	*0.988	0.742	*0.952	*0.934
2,3-butanedione (V)	-0.156	*0.772	-0.725	-0.303	0.032	-0.611	-0.623	0.192	-0.478	-0.733	-0.502	0.165	0.64	*0.816	-0.026	0.056	0.415	0.119	0.562	-0.184	-0.047	0.165	-0.051	-0.199	*0.822	0.75	-0.499	0.075	0.233	0.012	-0.074	*0.797	-0.162	0.5	-0.158	-0.253	-0.137	0.107	0.227	0.008	0.178	*0.764	0.626	0.673	*0.859	*0.783	0.539	*0.813	0.751
2,3-dimethyl-2-cyclopentenone (V)	-0.162	-0.217	*0.985	0.542	0.072	0.654	0.431	-0.071	0.43	0.677	0.451	-0.14	-0.5	-0.327	0.118	-0.138	0.023	0.059	0.021	0.327	0.262	0.3	-0.255	0.242	-0.287	-0.332	0.495	-0.337	-0.653	-0.087	-0.187	-0.518	0.219	-0.308	-0.281	0.388	0.107	-0.273	-0.216	-0.394	-0.098	-0.165	0.03	-0.237	-0.296	-0.259	-0.29	-0.209	-0.314
2,3-pentandione (V)	-0.248	*0.889	-0.314	0.048	-0.242	-0.617	-0.346	0.348	-0.271	-0.58	-0.262	-0.261	0.305	*0.923	0.156	-0.187	0.294	0.376	*0.841	0.177	0.312	0.105	-0.24	-0.158	*0.993	*0.966	-0.289	-0.006	-0.072	-0.103	-0.192	*0.816	-0.239	0.54	-0.559	-0.016	-0.35	-0.088	0.361	-0.136	0.377	*0.964	*0.9	0.621	*0.941	*0.999	0.728	*0.965	*0.92
2-butanone (V)	-0.417	0.565	-0.252	-0.07	0.63	0.02	-0.414	0.195	-0.19	-0.334	-0.113	0.641	0.549	0.533	-0.108	0.06	0.424	-0.051	0.387	-0.198	-0.121	0.627	-0.353	0.09	0.582	0.462	-0.086	-0.307	-0.313	0.134	-0.342	0.628	0.319	0.166	-0.006	0.009	0.427	-0.185	0.035	-0.087	-0.1	0.571	0.6	0.408	0.625	0.526	0.097	0.711	0.383
2-decanone (V)	0.511	-0.468	-0.152	-0.123	0.596	0.495	-0.416	-0.502	0.428	0.363	-0.052	0.555	0.388	-0.444	0.244	*0.8	0.036	-0.057	-0.562	-0.053	-0.08	0.143	0.56	0.531	-0.299	-0.342	0.151	0.523	0.017	0.415	0.482	0.047	0.523	0.092	0.43	0.197	0.635	0.497	0.186	0.231	-0.029	-0.471	-0.328	-0.539	-0.41	-0.387	-0.223	-0.326	-0.301
2-heptanone (V)	-0.255	-0.506	-0.214	0.18	-0.028	-0.241	0.662	0.593	0.309	-0.213	0.419	-0.046	-0.584	-0.393	0.007	-0.407	*-0.991	0.109	-0.305	0.212	0.105	-0.393	-0.371	0.117	-0.309	0.005	0.491	-0.222	-0.064	0.286	-0.358	0.095	0.199	-0.508	0.501	0.257	0.225	-0.538	0.372	0.456	0.177	-0.336	-0.312	-0.612	-0.467	-0.222	-0.074	-0.341	-0.263
2-nonanone (V)	0.183	-0.513	0.216	0.168	*0.807	0.734	-0.049	-0.248	0.644	0.525	0.346	0.641	0.115	-0.519	0.213	0.528	-0.161	-0.044	-0.508	0.091	0.022	0.332	0.146	0.659	-0.325	-0.326	0.517	0.148	-0.439	0.441	0.132	0.046	*0.755	-0.159	0.395	0.444	*0.871	0.08	0.174	0.193	-0.093	-0.45	-0.2	-0.721	-0.482	-0.386	-0.381	-0.272	-0.418
2-octanone (V)	0.499	-0.441	0.109	-0.575	0.457	0.588	0.301	-0.539	-0.076	0.618	0.618	0.345	0.322	-0.452	-0.572	0.077	-0.154	*-0.792	*-0.924	-0.648	-0.726	-0.357	0.369	-0.188	-0.595	-0.665	-0.124	0.297	0.289	-0.335	0.469	-0.256	-0.001	0.051	0.202	-0.401	0.389	0.304	-0.573	0.722	*-0.778	*-0.765	-0.754	-0.652	-0.629	-0.67	*-0.87	-0.508	*-0.816
2-undecanone (V)	0.015	-0.64	-0.045	0.272	0.725	0.471	-0.009	0.041	0.709	0.222	0.201	0.648	-0.084	-0.597	0.336	0.472	-0.432	0.145	-0.468	0.237	0.15	0.291	0.015	0.743	-0.356	-0.237	0.646	0.043	-0.404	0.689	-0.058	0.109	*0.838	-0.373	0.672	0.565	*0.887	-0.099	0.431	0.189	0.143	-0.451	-0.226	-0.738	-0.525	-0.378	-0.214	-0.344	-0.347
3,5-octadien-2-one (V)	-0.285	*0.81	-0.329	0.156	-0.161	-0.585	-0.384	0.398	-0.13	-0.593	-0.293	-0.181	0.258	*0.853	0.281	-0.098	0.236	0.484	*0.845	0.288	0.415	0.192	-0.261	-0.001	*0.981	*0.982	-0.161	-0.019	-0.171	0.057	-0.239	*0.852	-0.087	0.469	-0.458	0.128	-0.231	-0.125	0.496	-0.179	0.483	*0.952	*0.928	0.55	*0.902	*0.99	*0.777	*0.945	*0.936
3-octen-2-one (V)	-0.112	0.143	-0.354	0.392	-0.102	-0.323	*-0.798	0.1	0.226	-0.479	*-0.932	0.088	0.047	0.159	0.734	0.598	0.367	0.734	0.559	0.523	0.601	0.516	0.133	0.499	0.359	0.354	0.067	0.095	-0.111	0.646	-0.077	0.183	0.292	0.018	0.176	0.422	-0.04	0.172	0.634	-0.693	*0.761	0.444	0.475	0.489	0.402	0.361	*0.757	0.237	0.642
acetoin (V)	0.04	0.423	-0.674	*-0.861	0.185	-0.323	-0.139	-0.065	*-0.825	-0.403	-0.006	0.323	0.713	0.449	-0.751	-0.24	0.204	-0.678	-0.174	*-0.864	*-0.809	-0.255	0.044	-0.665	0.206	0.108	-0.711	0.043	0.628	-0.436	0.108	0.369	-0.407	0.334	0.061	*-0.798	-0.05	0.146	-0.471	0.574	-0.592	0.106	-0.132	0.329	0.326	0.146	-0.271	0.292	-0.016
(E,E)-1,3-(Z)-5-octatriene (V)	-0.348	-0.094	-0.357	-0.153	*0.856	0.183	0.062	0.298	0.056	-0.187	0.305	*0.848	0.274	-0.062	-0.264	-0.028	-0.266	-0.278	-0.274	-0.299	-0.336	0.302	-0.37	0.199	-0.002	0.052	0.238	-0.315	-0.233	0.31	-0.355	0.458	0.551	-0.245	0.556	0.07	*0.812	-0.357	0.061	0.424	-0.271	-0.082	-0.017	-0.292	-0.053	-0.037	-0.343	0.133	-0.206
2-acetyl-1-pyrroline (V)	-0.301	-0.334	0.697	*0.907	-0.152	0.297	0.148	0.203	0.694	0.275	-0.085	-0.225	*-0.768	-0.391	0.661	0.106	-0.098	0.648	0.312	*0.815	*0.762	0.446	-0.262	0.596	-0.195	-0.119	0.705	-0.33	-0.704	0.437	-0.344	-0.455	0.414	-0.496	-0.011	*0.766	0.04	-0.328	0.355	*-0.761	0.539	-0.005	0.205	-0.099	-0.221	-0.122	0.245	-0.236	0.034
indole (V)	0.579	-0.358	0.063	-0.36	0.656	0.695	-0.24	-0.687	0.19	0.605	0.235	0.551	0.534	-0.38	-0.128	0.606	0.178	-0.442	-0.7	-0.379	-0.409	0.054	0.558	0.239	-0.365	-0.502	-0.036	0.481	0.083	0.028	0.57	-0.074	0.322	0.202	0.215	-0.093	0.581	0.535	-0.244	0.388	-0.449	-0.551	-0.44	-0.529	-0.428	-0.477	-0.556	-0.317	-0.513
limonene (V)	-0.247	-0.361	-0.088	0.062	0.691	0.27	0.428	0.352	0.37	0.062	0.629	0.558	-0.088	-0.304	-0.13	-0.142	-0.65	-0.157	-0.415	-0.042	-0.13	0.049	-0.375	0.311	-0.18	-0.02	0.519	-0.239	-0.363	0.31	-0.316	0.346	0.573	-0.342	0.49	0.281	*0.783	-0.452	0.2	0.548	-0.161	-0.289	-0.149	-0.696	-0.355	-0.178	-0.375	-0.086	-0.358
m/z 79 (V)	-0.228	-0.313	*0.937	0.516	0.333	*0.778	0.45	-0.039	0.488	0.694	0.541	0.116	-0.445	-0.421	0.06	-0.099	-0.045	-0.029	-0.11	0.251	0.167	0.402	-0.322	0.335	-0.362	-0.398	0.592	-0.413	-0.732	0.018	-0.258	-0.467	0.405	-0.409	-0.097	0.429	0.364	-0.346	-0.221	-0.298	-0.189	-0.258	-0.031	-0.362	-0.381	-0.347	-0.432	-0.247	-0.435
pyridine (V)	-0.23	-0.48	0.706	0.39	0.704	*0.885	0.373	-0.039	0.546	0.65	0.57	0.517	-0.278	-0.565	-0.003	0.058	-0.146	-0.156	-0.356	0.101	-0.004	0.491	-0.304	0.473	-0.477	-0.494	0.662	-0.404	-0.718	0.218	-0.268	-0.347	0.662	-0.506	0.25	0.443	0.735	-0.346	-0.177	-0.096	-0.29	-0.428	-0.177	-0.549	-0.514	-0.488	-0.6	-0.331	-0.593
pyrrole (V)	-0.167	-0.134	-0.147	-0.129	*0.972	0.495	-0.222	-0.061	0.123	0.082	0.128	*0.965	0.43	-0.161	-0.158	0.32	0.115	-0.298	-0.313	-0.312	-0.335	0.546	-0.122	0.338	-0.1	-0.175	0.19	-0.188	-0.285	0.333	-0.147	0.225	0.639	-0.171	0.499	0.098	*0.869	-0.079	-0.078	0.165	-0.331	-0.16	-0.047	-0.21	-0.091	-0.176	-0.42	0.042	-0.276
triacetin (V)	-0.305	-0.242	-0.186	-0.099	0.453	0.218	-0.254	-0.019	-0.168	-0.157	-0.384	0.694	0.102	-0.305	-0.178	0.205	0.26	-0.241	-0.192	-0.308	-0.338	0.516	-0.118	0.089	-0.391	-0.468	0.005	-0.403	0.021	0.296	-0.256	-0.383	0.314	-0.49	0.639	-0.086	0.376	-0.093	-0.288	-0.295	-0.241	-0.246	-0.285	0.249	-0.153	-0.416	-0.335	-0.3	-0.322
2,3,5,6-tetramethylpyrazine (V)	-0.194	-0.154	-0.064	-0.042	*0.99	0.54	-0.161	-0.023	0.215	0.133	0.206	*0.944	0.363	-0.182	-0.11	0.299	0.059	-0.248	-0.295	-0.232	-0.263	0.565	-0.171	0.401	-0.091	-0.149	0.283	-0.213	-0.386	0.358	-0.184	0.243	0.694	-0.194	0.47	0.185	*0.907	-0.136	-0.029	0.158	-0.295	-0.152	-0.006	-0.279	-0.112	-0.161	-0.412	0.053	-0.275
2,3-dimethylpyrazine (V)	-0.329	0.042	0.531	0.138	0.752	0.727	0.078	-0.078	0.119	0.419	0.38	0.619	0.145	-0.075	-0.222	-0.002	0.306	-0.306	-0.056	-0.18	-0.206	0.656	-0.356	0.198	-0.076	-0.228	0.269	-0.465	-0.604	-0.01	-0.294	-0.092	0.458	-0.206	0.003	0.142	0.597	-0.267	-0.378	-0.167	-0.45	-0.02	0.139	-0.051	-0.015	-0.125	-0.503	0.122	-0.297
2,5-dimethylpyrazine (V)	-0.344	0.529	0.002	-0.076	0.679	0.238	-0.27	0.069	-0.154	-0.073	0.114	0.605	0.535	0.47	-0.204	0.008	0.445	-0.184	0.283	-0.252	-0.191	0.599	-0.337	0.055	0.493	0.336	-0.056	-0.301	-0.392	-0.019	-0.274	0.516	0.298	0.193	-0.139	-0.016	0.452	-0.169	-0.133	-0.035	-0.269	0.469	0.534	0.285	0.522	0.427	-0.088	0.654	0.228
2-ethyl-3,6-dimethylpyrazine (V)	-0.08	-0.195	-0.064	-0.138	*0.979	0.584	-0.178	-0.143	0.171	0.205	0.21	*0.937	0.423	-0.226	-0.165	0.346	0.096	-0.337	-0.396	-0.318	-0.35	0.497	-0.058	0.35	-0.165	-0.246	0.208	-0.123	-0.287	0.294	-0.068	0.173	0.637	-0.149	0.467	0.1	*0.882	-0.027	-0.114	0.212	-0.376	-0.243	-0.112	-0.308	-0.174	-0.246	-0.488	-0.024	-0.353
2-ethyl-3-methylpyrazine (V)	-0.107	*0.956	-0.219	-0.278	0.015	-0.324	-0.377	0.038	-0.503	-0.335	-0.096	-0.031	0.641	*0.941	-0.2	-0.159	0.559	-0.061	0.609	-0.241	-0.102	0.139	-0.119	-0.355	*0.894	0.733	-0.518	0.033	0.034	-0.38	-0.018	0.723	-0.313	0.676	-0.63	-0.32	-0.237	0.084	-0.072	0.026	-0.084	*0.827	0.74	0.631	*0.908	*0.845	0.345	*0.949	0.673
2-ethyl-5-methylpyrazine (V)	-0.283	*0.954	-0.25	-0.222	0.045	-0.368	-0.347	0.174	-0.534	-0.448	-0.147	0.043	0.563	*0.933	-0.221	-0.238	0.536	-0.042	0.669	-0.233	-0.1	0.238	-0.27	-0.353	*0.877	0.733	-0.467	-0.146	-0.019	-0.314	-0.188	0.692	-0.264	0.531	-0.528	-0.294	-0.205	-0.062	-0.074	-0.059	-0.07	*0.861	*0.763	0.715	*0.932	*0.842	0.346	*0.951	0.675
2-ethyl-6-methylpyrazine (V)	-0.316	0.594	-0.164	-0.19	0.629	0.11	-0.362	0.063	-0.278	-0.199	0	0.606	0.631	0.548	-0.246	0.022	0.489	-0.211	0.301	-0.333	-0.255	0.547	-0.283	-0.029	0.544	0.381	-0.187	-0.25	-0.248	-0.04	-0.235	0.571	0.214	0.256	-0.115	-0.123	0.383	-0.104	-0.138	0	-0.268	0.512	0.527	0.385	0.596	0.473	-0.036	0.692	0.291
2-methyl-3,5-diethylpyrazine (V)	-0.093	-0.1	-0.122	-0.178	*0.961	0.525	-0.258	-0.146	0.093	0.136	0.132	*0.941	0.495	-0.133	-0.18	0.352	0.183	-0.337	-0.325	-0.351	-0.367	0.525	-0.053	0.306	-0.085	-0.187	0.128	-0.121	-0.249	0.271	-0.068	0.219	0.593	-0.093	0.431	0.05	*0.836	0	-0.127	0.179	-0.372	-0.159	-0.05	-0.197	-0.074	-0.172	-0.436	0.056	-0.276
2-methyl-5,6-diethylpyrazine (V)	-0.309	0.498	-0.332	-0.269	-0.087	-0.328	-0.437	0.045	-0.661	-0.505	-0.607	0.172	0.332	0.439	-0.265	-0.078	0.619	-0.145	0.402	-0.357	-0.274	0.323	-0.129	-0.386	0.261	0.108	-0.515	-0.303	0.271	-0.144	-0.201	-0.042	-0.285	0.044	-0.014	-0.419	-0.293	0.018	-0.33	-0.393	-0.133	0.411	0.219	*0.879	0.541	0.244	0.133	0.313	0.293
methylpyrazine (V)	-0.381	*0.932	-0.089	-0.093	0.027	-0.295	-0.284	0.212	-0.482	-0.391	-0.133	0.016	0.436	*0.888	-0.187	-0.286	0.559	0.002	0.731	-0.154	-0.03	0.335	-0.365	-0.316	*0.834	0.685	-0.377	-0.272	-0.144	-0.304	-0.285	0.573	-0.229	0.427	-0.556	-0.216	-0.216	-0.154	-0.107	-0.204	-0.054	*0.869	*0.794	0.749	*0.912	*0.811	0.331	*0.922	0.651
pyrazine (V)	-0.312	0.02	-0.164	0.071	-0.238	-0.24	-0.297	0.102	-0.294	-0.39	-0.699	0.057	-0.144	-0.031	0.044	0.041	0.345	0.116	0.265	-0.009	0.01	0.32	-0.096	-0.098	-0.134	-0.182	-0.162	-0.343	0.163	0.158	-0.253	-0.441	-0.1	-0.342	0.263	-0.099	-0.269	-0.06	-0.134	-0.614	0.133	0.092	-0.035	0.637	0.133	-0.105	0.156	-0.147	0.094
trimethylpyrazine (V)	-0.172	-0.227	0.11	-0.002	*0.994	0.679	-0.083	-0.095	0.257	0.287	0.285	*0.92	0.295	-0.277	-0.132	0.288	0.079	-0.297	-0.355	-0.231	-0.276	0.581	-0.164	0.406	-0.202	-0.28	0.33	-0.242	-0.441	0.307	-0.166	0.09	0.698	-0.246	0.435	0.199	*0.91	-0.136	-0.129	0.113	-0.367	-0.245	-0.077	-0.331	-0.211	-0.272	-0.518	-0.044	-0.39
2,4-dithiapentane (V)	-0.226	-0.319	*0.925	0.51	0.378	*0.801	0.423	-0.051	0.497	0.698	0.533	0.162	-0.417	-0.428	0.063	-0.068	-0.03	-0.036	-0.123	0.24	0.157	0.432	-0.315	0.358	-0.365	-0.406	0.597	-0.41	-0.741	0.041	-0.255	-0.456	0.437	-0.411	-0.073	0.436	0.403	-0.337	-0.218	-0.297	-0.197	-0.265	-0.031	-0.368	-0.383	-0.354	-0.444	-0.245	-0.442
dimethyldisulphide (V)	0.471	-0.299	0.126	-0.209	0.731	0.745	-0.362	-0.649	0.275	0.582	0.125	0.629	0.526	-0.34	0.008	0.694	0.298	-0.308	-0.547	-0.258	-0.275	0.279	0.488	0.379	-0.277	-0.437	0.048	0.395	-0.085	0.15	0.474	-0.05	0.453	0.167	0.207	0.047	0.647	0.49	-0.162	0.185	-0.341	-0.427	-0.276	-0.425	-0.326	-0.391	-0.457	-0.221	-0.403
dimethyltrisulphide (V)	-0.087	-0.298	*0.963	0.647	0.164	0.725	0.26	-0.134	0.618	0.711	0.337	-0.054	-0.469	-0.4	0.33	0.105	0.054	0.213	0.021	0.468	0.407	0.416	-0.146	0.469	-0.278	-0.321	0.597	-0.224	-0.733	0.112	-0.12	-0.473	0.396	-0.293	-0.203	0.558	0.233	-0.176	-0.037	-0.474	0.056	-0.177	0.074	-0.308	-0.324	-0.262	-0.192	-0.228	-0.26
1,5-Anhydrosorbitol (NV)	-0.19	0.678	0.505	0.057	0.054	0.207	-0.061	-0.096	-0.242	0.201	0.173	-0.096	0.252	0.57	-0.178	-0.226	0.605	-0.109	0.505	-0.087	-0.01	0.348	-0.242	-0.22	0.504	0.296	-0.196	-0.226	-0.348	-0.454	-0.115	0.145	-0.181	0.357	-0.729	-0.112	-0.174	-0.066	-0.352	-0.295	-0.239	0.555	0.586	0.467	0.568	0.474	0.018	0.619	0.299
2-Hydroxy-2-methylbutyric acid (NV)	-0.264	-0.028	-0.199	0.666	-0.456	-0.542	-0.199	0.509	0.443	-0.505	-0.544	-0.366	-0.524	0.046	*0.804	0.133	-0.264	*0.932	0.582	*0.845	*0.867	0.129	-0.158	0.464	0.294	0.493	0.384	-0.042	-0.237	0.612	-0.301	0.192	0.196	-0.19	0.105	0.623	-0.218	-0.218	*0.866	-0.513	*0.968	0.388	0.441	0.162	0.204	0.382	*0.853	0.128	0.612
2-Hydroxybutyric acid (NV)	-0.323	-0.11	0.525	*0.906	-0.312	-0.009	0.202	0.406	0.668	0.065	-0.01	-0.434	-0.752	-0.114	0.712	-0.057	-0.261	*0.793	0.506	*0.918	*0.895	0.252	-0.342	0.523	0.128	0.273	0.663	-0.246	-0.676	0.388	-0.377	-0.076	0.294	-0.295	-0.19	*0.778	-0.095	-0.4	0.589	-0.586	0.711	0.256	0.444	-0.09	0.005	0.219	0.508	0.051	0.321
2-Hydroxyethanesulfonate (NV)	*0.837	-0.271	-0.101	-0.509	0.319	0.447	-0.359	*-0.817	0.058	0.524	0.066	0.249	0.614	-0.263	-0.083	0.662	0.224	-0.389	-0.665	-0.386	-0.385	-0.231	*0.825	0.081	-0.278	-0.417	-0.284	*0.781	0.394	-0.101	*0.831	-0.047	0.032	0.448	0.059	-0.255	0.255	*0.793	-0.197	0.451	-0.345	-0.506	-0.473	-0.436	-0.352	-0.391	-0.367	-0.308	-0.366
3-(3-Hydroxyphenyl)propanoic acid (NV)	-0.204	-0.175	-0.085	-0.308	-0.057	-0.168	*0.872	0.39	-0.269	-0.066	0.731	-0.108	-0.281	-0.119	-0.652	*-0.804	-0.726	-0.504	-0.407	-0.383	-0.469	-0.601	-0.404	-0.504	-0.282	-0.112	0.025	-0.305	0.2	-0.382	-0.257	0.005	-0.271	-0.269	0.145	-0.342	-0.012	-0.484	-0.307	0.718	-0.46	-0.32	-0.425	-0.396	-0.326	-0.227	-0.483	-0.207	-0.453
3,4-Dihydroxybenzaldehyde (NV)	-0.435	0.262	-0.619	0.063	-0.155	-0.607	-0.495	0.393	-0.286	*-0.822	*-0.828	0.161	0.035	0.284	0.192	0.067	0.223	0.347	0.502	0.093	0.157	0.338	-0.205	0.002	0.29	0.319	-0.17	-0.286	0.158	0.379	-0.376	0.15	0.009	-0.179	0.33	0	-0.168	-0.144	0.282	-0.464	0.412	0.44	0.302	0.707	0.463	0.32	0.519	0.245	0.496
3-Methyl-2-oxovaleric acid (NV)	-0.383	-0.106	*0.886	0.49	-0.024	0.452	0.59	0.159	0.232	0.462	0.483	-0.187	-0.584	-0.209	-0.056	-0.434	-0.07	-0.008	0.117	0.239	0.174	0.238	-0.486	0.039	-0.232	-0.241	0.434	-0.559	-0.598	-0.183	-0.399	-0.483	0.087	-0.404	-0.268	0.267	-0.004	-0.49	-0.29	-0.356	-0.153	-0.065	0.061	-0.093	-0.196	-0.178	-0.288	-0.13	-0.278
3-Methylhistidine (NV)	-0.185	*0.985	-0.2	-0.178	-0.136	-0.438	-0.329	0.146	-0.496	-0.415	-0.147	-0.169	0.506	*0.975	-0.134	-0.244	0.513	0.054	0.73	-0.128	0.013	0.117	-0.194	-0.37	*0.934	*0.804	-0.487	-0.029	0.012	-0.369	-0.099	0.701	-0.367	0.631	-0.674	-0.272	-0.359	0.004	-0.005	-0.068	0.031	*0.903	*0.805	0.702	*0.953	*0.908	0.461	*0.97	*0.759
4-Hydroxyproline (NV)	*0.943	-0.18	0.053	-0.554	-0.183	0.294	-0.317	*-0.947	-0.18	0.555	-0.099	-0.196	0.473	-0.202	-0.142	0.521	0.399	-0.402	-0.543	-0.4	-0.382	-0.434	*0.949	-0.222	-0.338	-0.522	-0.533	*0.826	0.632	-0.399	*0.955	-0.393	-0.396	0.518	-0.215	-0.473	-0.266	*0.926	-0.424	0.243	-0.355	-0.485	-0.551	-0.157	-0.311	-0.427	-0.295	-0.412	-0.333
6-Phosphogluconic acid (NV)	-0.23	-0.301	-0.096	-0.016	*0.985	0.531	-0.082	0.036	0.258	0.109	0.207	*0.969	0.249	-0.319	-0.107	0.277	-0.07	-0.246	-0.384	-0.214	-0.268	0.532	-0.201	0.43	-0.228	-0.244	0.36	-0.264	-0.368	0.433	-0.234	0.152	0.737	-0.339	0.62	0.217	*0.945	-0.199	-0.008	0.175	-0.28	-0.272	-0.129	-0.357	-0.243	-0.285	-0.46	-0.091	-0.374
Acetylglycine (NV)	0.227	-0.341	-0.125	-0.241	*0.876	0.595	-0.252	-0.359	0.227	0.319	0.164	*0.831	0.479	-0.349	-0.096	0.534	0.065	-0.343	-0.58	-0.324	-0.361	0.295	0.248	0.37	-0.282	-0.361	0.132	0.183	-0.091	0.286	0.222	0.103	0.566	-0.028	0.481	0.053	*0.817	0.236	-0.079	0.327	-0.348	-0.423	-0.299	-0.459	-0.33	-0.378	-0.489	-0.199	-0.426
Adenine (NV)	*0.867	-0.302	0.499	-0.211	-0.138	0.556	-0.024	*-0.869	0.174	*0.863	0.246	-0.315	0.172	-0.343	0.011	0.423	0.215	-0.261	-0.52	-0.112	-0.131	-0.37	*0.781	-0.01	-0.39	-0.532	-0.17	0.716	0.234	-0.368	*0.842	-0.456	-0.218	0.402	-0.365	-0.157	-0.15	0.725	-0.333	0.179	-0.284	-0.527	-0.46	-0.438	-0.461	-0.455	-0.345	-0.446	-0.416
Adenosine (NV)	-0.32	-0.422	0.741	0.434	0.652	*0.859	0.334	-0.011	0.485	0.599	0.466	0.503	-0.313	-0.527	0	0.029	-0.044	-0.128	-0.251	0.114	0.017	0.582	-0.362	0.443	-0.46	-0.499	0.636	-0.504	-0.738	0.211	-0.342	-0.425	0.631	-0.554	0.228	0.434	0.664	-0.384	-0.224	-0.248	-0.274	-0.359	-0.125	-0.395	-0.445	-0.465	-0.563	-0.307	-0.548
Adenosine 2',3'-cyclic phosphate (NV)	-0.08	-0.34	*0.937	0.451	0.39	*0.869	0.339	-0.201	0.51	*0.791	0.511	0.163	-0.325	-0.453	0.081	0.055	0.046	-0.067	-0.191	0.207	0.129	0.406	-0.165	0.374	-0.389	-0.462	0.541	-0.271	-0.684	0.017	-0.107	-0.48	0.424	-0.317	-0.105	0.405	0.404	-0.187	-0.245	-0.273	-0.225	-0.319	-0.079	-0.403	-0.415	-0.396	-0.468	-0.281	-0.469
Adenosine diphosphate (NV)	0.037	*-0.768	0.132	-0.004	0.564	0.638	0.033	-0.263	0.267	0.374	0.016	0.655	-0.106	*-0.818	-0.077	0.374	-0.083	-0.301	-0.688	-0.192	-0.3	0.298	0.123	0.34	*-0.835	*-0.852	0.32	-0.149	-0.074	0.358	0.014	-0.636	0.508	-0.597	0.75	0.115	0.614	0.029	-0.26	-0.045	-0.313	*-0.777	-0.689	-0.415	-0.733	*-0.865	-0.643	*-0.768	*-0.768
Adenosine monophosphate (NV)	0.431	-0.363	*0.874	0.192	0.17	*0.857	0.169	-0.611	0.438	*0.976	0.437	-0.075	-0.102	-0.457	0.093	0.294	0.171	-0.154	-0.376	0.098	0.043	0.077	0.334	0.257	-0.431	-0.56	0.254	0.236	-0.324	-0.176	0.401	-0.536	0.161	0.04	-0.287	0.194	0.172	0.293	-0.311	-0.102	-0.269	-0.463	-0.267	-0.483	-0.492	-0.473	-0.453	-0.398	-0.492
Alanine (NV)	0.213	-0.158	*0.897	0.297	-0.187	0.508	0.506	-0.249	0.337	*0.766	0.61	-0.471	-0.375	-0.222	0.036	-0.178	-0.086	-0.035	-0.111	0.234	0.184	-0.167	0.033	0.029	-0.215	-0.246	0.268	0.06	-0.349	-0.357	0.168	-0.385	-0.095	0.041	-0.53	0.179	-0.141	-0.011	-0.223	-0.039	-0.146	-0.217	-0.073	-0.397	-0.317	-0.197	-0.255	-0.197	-0.288
alpha-Ketoisovaleric acid (NV)	-0.499	0.113	*0.812	0.477	0.071	0.394	0.465	0.229	0.148	0.335	0.423	-0.088	-0.438	0.004	-0.072	-0.447	0.068	0.013	0.293	0.208	0.174	0.384	-0.585	0.027	-0.01	-0.052	0.373	-0.631	-0.666	-0.18	-0.491	-0.286	0.114	-0.313	-0.338	0.255	0.032	-0.535	-0.265	-0.405	-0.144	0.159	0.28	0.078	0.039	0.034	-0.196	0.118	-0.103
alpha-Linolenic acid (NV)	-0.31	*0.937	-0.173	-0.216	-0.058	-0.351	-0.373	0.116	-0.623	-0.433	-0.274	-0.003	0.503	*0.886	-0.251	-0.245	0.664	-0.071	0.695	-0.263	-0.13	0.289	-0.255	-0.424	*0.776	0.597	-0.53	-0.219	0.031	-0.363	-0.199	0.465	-0.348	0.453	-0.531	-0.358	-0.326	-0.038	-0.211	-0.233	-0.106	*0.826	0.697	*0.864	*0.913	0.747	0.313	*0.853	0.627
Aminoadipic acid (NV)	0.192	-0.51	0.486	-0.024	*0.759	*0.914	0.248	-0.38	0.394	*0.765	0.626	0.561	0.09	-0.567	-0.185	0.24	-0.097	-0.435	-0.68	-0.215	-0.308	0.198	0.091	0.321	-0.535	-0.602	0.37	0.009	-0.349	0.044	0.154	-0.259	0.506	-0.2	0.243	0.148	0.74	0.039	-0.312	0.29	-0.516	-0.624	-0.426	-0.708	-0.608	-0.598	*-0.76	-0.411	-0.724
Arabinose (NV)	0.069	-0.344	*0.952	0.343	0.288	*0.882	0.283	-0.366	0.418	*0.863	0.449	0.08	-0.26	-0.466	0.032	0.11	0.155	-0.146	-0.251	0.122	0.051	0.321	-0.005	0.278	-0.452	-0.566	0.401	-0.152	-0.535	-0.094	0.051	-0.602	0.289	-0.234	-0.169	0.278	0.278	-0.025	-0.364	-0.278	-0.295	-0.385	-0.179	-0.355	-0.445	-0.47	-0.508	-0.358	-0.516
Arabitol (NV)	0.088	-0.089	-0.391	-0.364	-0.641	-0.625	0.495	0.249	-0.403	-0.335	0.141	-0.542	-0.264	0.006	-0.365	-0.568	-0.557	-0.2	-0.202	-0.219	-0.25	*-0.843	-0.001	-0.595	-0.165	0.01	-0.291	0.08	0.634	-0.354	0.048	-0.065	-0.619	-0.032	0.042	-0.447	-0.545	-0.095	-0.096	0.504	-0.075	-0.19	-0.412	-0.075	-0.169	-0.096	-0.009	-0.242	-0.114
Arachidic acid (NV)	-0.244	0.586	-0.336	-0.413	-0.305	-0.47	-0.245	0.061	*-0.833	-0.513	-0.456	-0.07	0.308	0.542	-0.443	-0.316	0.525	-0.268	0.381	-0.466	-0.381	0.036	-0.127	-0.649	0.29	0.154	-0.665	-0.255	0.44	-0.404	-0.141	-0.031	-0.559	0.153	-0.187	-0.614	-0.521	0.015	-0.45	-0.211	-0.239	0.417	0.161	*0.878	0.559	0.286	0.101	0.335	0.281
Arginine (NV)	0.327	-0.341	*0.926	0.244	0.162	*0.851	0.238	-0.532	0.425	*0.954	0.468	-0.084	-0.172	-0.444	0.068	0.202	0.155	-0.149	-0.324	0.115	0.056	0.116	0.226	0.236	-0.426	-0.547	0.292	0.123	-0.386	-0.189	0.3	-0.559	0.162	-0.026	-0.298	0.211	0.162	0.191	-0.335	-0.149	-0.276	-0.428	-0.232	-0.445	-0.471	-0.457	-0.461	-0.377	-0.491
Asparagine (NV)	-0.058	-0.24	*0.998	0.487	0.061	0.697	0.393	-0.178	0.42	0.746	0.444	-0.155	-0.447	-0.352	0.108	-0.074	0.069	0.017	-0.04	0.288	0.225	0.261	-0.15	0.228	-0.324	-0.39	0.444	-0.246	-0.593	-0.125	-0.082	-0.56	0.186	-0.251	-0.304	0.344	0.088	-0.17	-0.259	-0.37	-0.136	-0.22	-0.027	-0.26	-0.332	-0.307	-0.324	-0.254	-0.352
Aspartic acid (NV)	*0.802	-0.136	0.582	-0.148	-0.183	0.549	-0.129	*-0.881	0.121	*0.843	0.142	-0.356	0.207	-0.204	0.051	0.428	0.413	-0.199	-0.328	-0.071	-0.064	-0.233	0.742	-0.026	-0.256	-0.449	-0.223	0.658	0.163	-0.409	*0.8	-0.456	-0.256	0.463	-0.511	-0.15	-0.239	0.729	-0.364	-0.009	-0.247	-0.355	-0.288	-0.236	-0.289	-0.324	-0.249	-0.303	-0.278
Azelaic acid (NV)	0.127	0.057	-0.083	-0.588	*0.755	0.491	-0.091	-0.376	-0.318	0.267	0.329	0.718	0.679	0.007	-0.614	0.105	0.293	*-0.755	-0.484	*-0.757	*-0.761	0.159	0.096	-0.187	-0.131	-0.31	-0.272	0.008	0.11	-0.253	0.173	0.1	0.129	0.151	0.151	-0.432	0.524	0.175	-0.577	0.453	*-0.777	-0.244	-0.254	-0.121	-0.065	-0.235	-0.685	0.036	-0.432
beta-Glycerophosphoric acid (NV)	0.212	0.628	-0.518	-0.167	0.065	-0.354	*-0.782	-0.122	-0.122	-0.38	-0.471	0.077	0.691	0.674	0.293	0.443	0.473	0.293	0.463	0.046	0.184	0.158	0.295	0.104	*0.797	0.698	-0.374	0.461	0.125	0.115	0.268	*0.794	-0.016	0.704	-0.294	-0.025	-0.051	0.42	0.413	-0.014	0.334	0.653	0.632	0.397	0.719	0.73	0.611	0.731	0.754
Betaine (NV)	0.607	-0.446	0.287	-0.281	0.501	*0.807	-0.245	*-0.824	0.175	0.749	0.114	0.434	0.396	-0.514	-0.1	0.643	0.335	-0.441	-0.694	-0.344	-0.383	0.115	0.626	0.211	-0.549	-0.735	-0.053	0.432	0.092	-0.032	0.609	-0.441	0.239	0.099	0.168	-0.109	0.423	0.599	-0.41	0.128	-0.472	-0.651	-0.549	-0.414	-0.526	-0.654	-0.613	-0.507	-0.617
Butyric acid (NV)	-0.239	*0.861	-0.074	-0.171	-0.504	-0.525	-0.186	0.131	-0.683	-0.425	-0.309	-0.421	0.223	*0.817	-0.237	-0.419	0.551	-0.005	0.72	-0.165	-0.045	0.009	-0.201	-0.6	0.65	0.516	-0.587	-0.184	0.198	-0.515	-0.144	0.202	-0.638	0.405	-0.653	-0.43	-0.708	-0.029	-0.258	-0.302	-0.022	0.75	0.56	*0.904	*0.81	0.662	0.387	0.668	0.602
Capric acid (NV)	*0.824	-0.138	-0.007	*-0.796	-0.087	0.267	0	*-0.822	-0.419	0.519	0.23	-0.118	0.513	-0.153	-0.551	0.161	0.22	-0.747	-0.708	-0.715	-0.72	-0.615	0.749	-0.514	-0.395	-0.558	-0.622	0.652	0.728	-0.641	*0.835	-0.334	-0.525	0.464	-0.184	-0.726	-0.221	0.731	-0.68	0.579	-0.692	-0.564	-0.691	-0.235	-0.355	-0.48	-0.58	-0.398	-0.527
Caprylic acid (NV)	*0.835	-0.444	0.133	-0.524	0.196	0.548	0.017	*-0.813	0.031	0.718	0.346	0.086	0.375	-0.45	-0.276	0.402	0.032	-0.569	*-0.853	-0.459	-0.505	-0.437	0.75	-0.084	-0.544	-0.652	-0.229	0.674	0.419	-0.303	*0.806	-0.328	-0.105	0.29	0.029	-0.343	0.16	0.674	-0.424	0.557	-0.539	-0.743	-0.723	-0.602	-0.605	-0.632	-0.62	-0.553	-0.652
Carnitine (NV)	-0.223	-0.319	-0.258	-0.131	*0.932	0.398	-0.037	0.09	0.158	-0.006	0.202	*0.954	0.261	-0.313	-0.196	0.203	-0.171	-0.309	-0.448	-0.303	-0.361	0.397	-0.196	0.326	-0.253	-0.237	0.285	-0.247	-0.22	0.405	-0.231	0.186	0.656	-0.348	0.699	0.112	*0.901	-0.209	-0.016	0.304	-0.309	-0.312	-0.218	-0.365	-0.264	-0.304	-0.472	-0.125	-0.396
Carnosine (NV)	-0.202	0.123	-0.278	0.601	-0.308	-0.533	-0.302	0.481	0.461	-0.511	-0.469	-0.28	-0.311	0.212	*0.814	0.203	-0.219	*0.929	0.622	*0.814	*0.861	0.151	-0.124	0.507	0.503	0.682	0.346	0.074	-0.281	0.607	-0.236	0.483	0.254	0.013	0.011	0.632	-0.107	-0.155	*0.952	-0.375	*0.963	0.521	0.601	0.121	0.348	0.566	*0.908	0.347	0.737
cis-Aconitic acid (NV)	-0.39	-0.386	0.199	0.116	0.664	0.568	-0.009	-0.004	0.095	0.159	-0.04	*0.772	-0.07	-0.48	-0.159	0.145	0.149	-0.262	-0.28	-0.197	-0.267	0.65	-0.276	0.264	-0.517	-0.587	0.307	-0.553	-0.33	0.316	-0.366	-0.477	0.535	-0.639	0.601	0.13	0.611	-0.27	-0.33	-0.307	-0.33	-0.364	-0.285	-0.016	-0.333	-0.537	-0.538	-0.371	-0.516
Citicoline (NV)	0.47	0.177	-0.541	-0.093	-0.605	-0.627	-0.549	-0.148	-0.039	-0.379	-0.643	-0.493	0.179	0.272	0.466	0.398	0.099	0.473	0.259	0.271	0.357	-0.366	0.565	0.013	0.356	0.398	-0.353	0.678	0.504	0.127	0.469	0.288	-0.326	0.495	-0.16	-0.036	-0.521	0.545	0.512	-0.047	0.592	0.262	0.16	0.23	0.283	0.356	0.72	0.143	0.575
Citric acid (NV)	0.181	-0.493	0.058	-0.275	*0.787	0.721	-0.115	-0.445	0.099	0.441	0.148	*0.806	0.325	-0.548	-0.268	0.43	0.134	-0.525	-0.707	-0.456	-0.523	0.302	0.226	0.222	-0.593	-0.707	0.092	0.014	-0.016	0.159	0.186	-0.333	0.455	-0.248	0.55	-0.083	0.71	0.202	-0.396	0.187	-0.546	-0.638	-0.557	-0.381	-0.52	-0.677	-0.729	-0.48	-0.694
Citrulline (NV)	-0.324	-0.469	-0.09	-0.227	0.434	0.268	0.308	0.106	-0.202	-0.014	0.129	0.6	-0.121	-0.507	-0.511	-0.197	-0.195	-0.538	-0.534	-0.482	-0.58	0.143	-0.274	-0.129	-0.672	-0.652	0.1	-0.513	0.088	0.075	-0.321	-0.49	0.201	-0.665	0.709	-0.221	0.409	-0.321	-0.482	0.129	-0.527	-0.561	-0.62	-0.126	-0.485	-0.668	-0.693	-0.542	-0.697
Creatinine (NV)	-0.428	0.066	-0.251	0.542	-0.541	-0.708	0.126	0.733	0.238	-0.628	-0.292	-0.464	-0.609	0.157	0.517	-0.277	-0.48	0.754	0.571	0.688	0.696	-0.084	-0.398	0.183	0.324	0.576	0.324	-0.227	-0.165	0.397	-0.471	0.272	0.01	-0.241	0.057	0.445	-0.316	-0.458	0.733	-0.28	*0.802	0.421	0.408	0.156	0.235	0.438	0.746	0.195	0.559
Cystathionine (NV)	0.258	-0.58	0.539	-0.14	0.385	0.736	0.64	-0.314	0.237	*0.79	*0.848	0.174	-0.145	-0.615	-0.398	-0.124	-0.371	-0.575	*-0.801	-0.295	-0.416	-0.25	0.07	-0.006	-0.686	-0.684	0.274	0.019	-0.118	-0.254	0.195	-0.429	0.15	-0.228	0.124	-0.061	0.413	-0.032	-0.47	0.507	-0.626	*-0.772	-0.658	*-0.805	*-0.765	-0.709	*-0.857	-0.586	*-0.871
Cystine (NV)	*0.951	-0.219	0.253	-0.428	-0.248	0.337	-0.024	*-0.852	-0.013	0.706	0.231	-0.389	0.29	-0.224	-0.118	0.341	0.149	-0.354	-0.561	-0.26	-0.264	-0.597	*0.852	-0.2	-0.318	-0.439	-0.363	*0.832	0.483	-0.479	*0.928	-0.32	-0.402	0.532	-0.372	-0.354	-0.273	*0.794	-0.345	0.392	-0.328	-0.503	-0.514	-0.405	-0.397	-0.385	-0.31	-0.395	-0.364
Cytidine (NV)	-0.328	*0.807	-0.384	-0.352	-0.423	-0.743	0.12	0.418	-0.751	-0.634	-0.004	-0.359	0.205	*0.837	-0.459	-0.712	0.09	-0.151	0.537	-0.311	-0.22	-0.296	-0.381	-0.734	0.662	0.659	-0.551	-0.231	0.316	-0.535	-0.268	0.506	-0.653	0.351	-0.468	-0.527	-0.579	-0.253	-0.167	0.192	-0.112	0.678	0.445	0.642	0.732	0.693	0.294	0.693	0.521
Cytidine monophosphate (NV)	0.083	-0.264	*0.997	0.44	0.026	0.718	0.351	-0.289	0.44	*0.816	0.442	-0.207	-0.395	-0.37	0.135	0.009	0.087	0.01	-0.098	0.282	0.222	0.185	-0.016	0.232	-0.338	-0.415	0.399	-0.103	-0.527	-0.154	0.055	-0.565	0.149	-0.159	-0.347	0.321	0.057	-0.045	-0.253	-0.321	-0.134	-0.266	-0.072	-0.315	-0.367	-0.331	-0.32	-0.288	-0.363
D-2-Hydroxyglutaric acid (NV)	-0.082	-0.275	*0.972	0.404	0.252	*0.804	0.401	-0.204	0.393	*0.78	0.518	0.035	-0.354	-0.395	-0.002	-0.06	0.076	-0.118	-0.152	0.158	0.085	0.322	-0.177	0.231	-0.382	-0.467	0.448	-0.294	-0.608	-0.119	-0.102	-0.545	0.269	-0.29	-0.205	0.3	0.248	-0.19	-0.346	-0.284	-0.276	-0.292	-0.092	-0.315	-0.379	-0.381	-0.474	-0.275	-0.463
D-alpha-Aminobutyric acid (NV)	*0.809	-0.319	-0.016	-0.447	0.379	0.533	-0.317	*-0.812	0.13	0.592	0.123	0.285	0.568	-0.319	-0.063	0.667	0.203	-0.382	-0.686	-0.351	-0.36	-0.179	*0.788	0.141	-0.319	-0.456	-0.202	0.739	0.305	-0.071	*0.797	-0.08	0.103	0.395	0.074	-0.191	0.323	0.751	-0.198	0.428	-0.354	-0.54	-0.476	-0.493	-0.401	-0.431	-0.411	-0.337	-0.414
Deoxyadenosine monophosphate (NV)	0.686	-0.29	0.73	-0.021	-0.045	0.703	0.07	*-0.781	0.276	*0.951	0.343	-0.266	0.045	-0.363	0.044	0.346	0.24	-0.214	-0.421	-0.011	-0.041	-0.175	0.588	0.081	-0.387	-0.538	-0.003	0.507	-0.025	-0.337	0.662	-0.515	-0.093	0.275	-0.41	-0.013	-0.061	0.547	-0.357	0.021	-0.287	-0.471	-0.347	-0.426	-0.448	-0.441	-0.386	-0.402	-0.433
Deoxycholic acid (NV)	-0.23	-0.13	-0.245	-0.272	-0.356	-0.334	0.217	0.165	-0.531	-0.343	-0.247	-0.09	-0.231	-0.141	-0.423	-0.394	-0.071	-0.3	-0.121	-0.353	-0.385	-0.216	-0.147	-0.505	-0.386	-0.353	-0.284	-0.347	0.472	-0.192	-0.205	-0.511	-0.4	-0.395	0.311	-0.448	-0.37	-0.172	-0.418	-0.063	-0.236	-0.221	-0.444	0.346	-0.145	-0.337	-0.207	-0.374	-0.264
Deoxycytidine (NV)	-0.138	-0.158	-0.204	0.673	-0.257	-0.382	-0.255	0.411	0.624	-0.376	-0.465	-0.217	-0.442	-0.071	*0.888	0.323	-0.321	*0.937	0.429	*0.871	*0.881	0.16	-0.046	0.647	0.24	0.444	0.49	0.095	-0.303	0.736	-0.193	0.269	0.381	-0.16	0.2	0.732	0.005	-0.129	*0.963	-0.402	*0.973	0.271	0.388	-0.062	0.084	0.307	*0.792	0.071	0.534
Deoxycytidine monophosphate (NV)	0.236	-0.281	*0.973	0.33	0.016	0.751	0.302	-0.429	0.403	*0.888	0.443	-0.222	-0.295	-0.386	0.097	0.085	0.134	-0.066	-0.193	0.201	0.146	0.101	0.132	0.19	-0.374	-0.476	0.306	0.038	-0.416	-0.219	0.209	-0.585	0.088	-0.061	-0.375	0.235	0.031	0.1	-0.311	-0.242	-0.199	-0.337	-0.155	-0.354	-0.407	-0.383	-0.368	-0.334	-0.41
Deoxyinosine (NV)	*0.757	-0.374	0.546	-0.162	0.201	*0.768	-0.013	*-0.836	0.294	*0.938	0.372	-0.012	0.226	-0.427	-0.012	0.481	0.193	-0.324	-0.607	-0.145	-0.182	-0.162	0.665	0.151	-0.434	-0.583	-0.008	0.593	0.033	-0.24	0.73	-0.391	0.046	0.291	-0.217	-0.044	0.174	0.616	-0.333	0.214	-0.374	-0.581	-0.447	-0.566	-0.521	-0.515	-0.495	-0.435	-0.525
Deoxyinosine monophosphate (NV)	-0.073	-0.216	*0.991	0.453	0	0.648	0.451	-0.152	0.357	0.721	0.469	-0.211	-0.47	-0.327	0.049	-0.157	0.045	-0.018	-0.035	0.253	0.189	0.2	-0.176	0.147	-0.326	-0.386	0.405	-0.269	-0.549	-0.189	-0.097	-0.576	0.111	-0.252	-0.332	0.287	0.022	-0.196	-0.303	-0.342	-0.167	-0.215	-0.046	-0.235	-0.324	-0.302	-0.336	-0.254	-0.359
Deoxyribose 5-phosphate (NV)	0.528	-0.356	0.601	-0.087	0.492	*0.918	-0.003	-0.726	0.332	*0.927	0.437	0.274	0.249	-0.435	-0.065	0.454	0.233	-0.372	-0.577	-0.181	-0.227	0.11	0.448	0.251	-0.424	-0.591	0.124	0.348	-0.189	-0.138	0.511	-0.345	0.264	0.142	-0.1	0.045	0.429	0.427	-0.371	0.147	-0.457	-0.538	-0.359	-0.546	-0.486	-0.512	-0.605	-0.357	-0.571
Dimethylglycine (NV)	*0.909	-0.293	0.291	-0.39	-0.093	0.502	-0.219	*-0.964	0.002	0.745	0.029	-0.167	0.346	-0.337	-0.072	0.541	0.366	-0.366	-0.579	-0.29	-0.295	-0.329	*0.893	-0.082	-0.435	-0.62	-0.347	*0.755	0.428	-0.348	*0.908	-0.502	-0.256	0.413	-0.223	-0.316	-0.151	*0.854	-0.427	0.163	-0.359	-0.564	-0.557	-0.289	-0.431	-0.521	-0.379	-0.49	-0.436
D-Lactic acid (NV)	-0.454	0.4	-0.036	0.571	-0.558	-0.64	0.049	0.656	0.146	-0.535	-0.244	-0.558	-0.467	0.449	0.489	-0.333	-0.185	0.751	*0.828	0.684	0.737	0.048	-0.448	0.099	0.601	*0.756	0.213	-0.251	-0.304	0.191	-0.465	0.378	-0.093	-0.008	-0.323	0.406	-0.432	-0.428	0.621	-0.415	0.744	0.705	0.708	0.371	0.524	0.699	*0.818	0.507	0.752
Dodecanoic acid (NV)	0.65	-0.19	-0.242	*-0.801	0.28	0.255	0.071	-0.572	-0.297	0.362	0.413	0.22	0.581	-0.159	-0.581	0.125	-0.056	*-0.761	*-0.799	-0.74	*-0.763	-0.542	0.542	-0.355	-0.32	-0.401	-0.429	0.542	0.584	-0.42	0.639	0.024	-0.228	0.364	0.084	-0.597	0.175	0.509	-0.476	*0.85	-0.689	-0.555	-0.635	-0.462	-0.367	-0.409	-0.628	-0.285	-0.54
Erythrose (NV)	-0.102	-0.297	-0.067	-0.092	*0.976	0.598	-0.17	-0.126	0.218	0.199	0.161	*0.962	0.346	-0.329	-0.125	0.377	0.055	-0.306	-0.436	-0.28	-0.326	0.521	-0.06	0.401	-0.261	-0.325	0.266	-0.156	-0.292	0.371	-0.096	0.081	0.685	-0.252	0.57	0.145	*0.907	-0.049	-0.094	0.161	-0.341	-0.317	-0.182	-0.332	-0.257	-0.335	-0.501	-0.128	-0.408
FAD (NV)	-0.511	0.547	-0.404	-0.313	0.534	-0.144	-0.169	0.314	-0.489	-0.477	-0.004	0.614	0.508	0.529	-0.456	-0.26	0.265	-0.324	0.246	-0.477	-0.42	0.393	-0.474	-0.242	0.447	0.362	-0.243	-0.454	-0.069	-0.067	-0.434	0.54	0.093	0.052	0.098	-0.284	0.309	-0.318	-0.202	0.13	-0.337	0.456	0.375	0.446	0.554	0.408	-0.097	0.605	0.213
Fructose 6-phosphate (NV)	-0.324	-0.075	-0.344	-0.006	*0.9	0.254	-0.31	0.167	0.162	-0.199	-0.061	*0.952	0.35	-0.072	0.006	0.314	0.035	-0.068	-0.118	-0.145	-0.154	0.607	-0.236	0.426	0.049	0.037	0.253	-0.259	-0.317	0.526	-0.306	0.384	0.701	-0.232	0.594	0.223	*0.844	-0.195	0.175	0.067	-0.078	0.014	0.115	-0.097	0.047	-0.004	-0.165	0.157	-0.057
Fumaric acid (NV)	0.19	-0.24	0.132	0.63	0.128	0.199	-0.472	-0.094	*0.821	0.159	-0.331	0.039	-0.133	-0.214	*0.927	0.744	0.02	*0.771	0.198	*0.776	*0.788	0.389	0.272	*0.872	0.133	0.182	0.514	0.349	-0.468	0.702	0.147	0.166	0.602	0.04	0.08	*0.789	0.306	0.217	*0.78	-0.421	0.743	0.088	0.329	-0.265	-0.051	0.124	0.521	0.008	0.328
Galactaric acid (NV)	*0.995	-0.151	0.011	-0.516	-0.146	0.263	-0.314	*-0.907	-0.063	0.553	-0.009	-0.22	0.505	-0.144	-0.05	0.553	0.295	-0.312	-0.523	-0.308	-0.284	-0.488	*0.964	-0.132	-0.215	-0.365	-0.468	*0.932	0.573	-0.347	*0.991	-0.183	-0.333	0.622	-0.264	-0.377	-0.201	*0.931	-0.254	0.362	-0.26	-0.423	-0.452	-0.285	-0.275	-0.307	-0.201	-0.307	-0.239
Galacturonic acid (NV)	-0.209	-0.061	-0.242	-0.203	-0.294	-0.276	-0.066	0.057	-0.49	-0.35	-0.489	0.005	-0.116	-0.096	-0.264	-0.157	0.181	-0.183	0.003	-0.282	-0.287	0.011	-0.053	-0.368	-0.304	-0.333	-0.309	-0.3	0.413	-0.073	-0.161	-0.517	-0.304	-0.337	0.3	-0.37	-0.339	-0.044	-0.362	-0.293	-0.133	-0.117	-0.317	0.506	-0.028	-0.275	-0.089	-0.301	-0.138
gamma-Aminobutyric acid (NV)	0.111	-0.315	0.191	-0.128	*0.925	*0.798	-0.108	-0.367	0.25	0.505	0.323	*0.823	0.377	-0.372	-0.165	0.413	0.146	-0.409	-0.535	-0.315	-0.364	0.426	0.102	0.354	-0.331	-0.451	0.22	-0.002	-0.291	0.177	0.113	-0.051	0.587	-0.113	0.351	0.091	*0.833	0.112	-0.251	0.198	-0.472	-0.418	-0.255	-0.438	-0.348	-0.422	-0.626	-0.195	-0.52
Gluconic acid (NV)	-0.18	0.075	-0.288	-0.433	-0.228	-0.276	0.008	0.012	-0.697	-0.337	-0.324	0.046	0.064	0.038	-0.528	-0.299	0.219	-0.43	-0.068	-0.535	-0.531	-0.095	-0.07	-0.583	-0.245	-0.311	-0.48	-0.297	0.521	-0.295	-0.118	-0.419	-0.44	-0.209	0.205	-0.596	-0.349	-0.03	-0.56	-0.079	-0.377	-0.1	-0.344	0.524	0.04	-0.235	-0.24	-0.2	-0.192
Glucosamine (NV)	0.378	-0.396	-0.084	-0.345	0.738	0.633	-0.342	-0.571	0.109	0.405	0.012	0.752	0.511	-0.429	-0.143	0.626	0.235	-0.433	-0.659	-0.423	-0.456	0.245	0.441	0.265	-0.434	-0.57	-0.028	0.278	0.093	0.184	0.388	-0.16	0.415	-0.007	0.461	-0.095	0.654	0.429	-0.26	0.227	-0.429	-0.545	-0.467	-0.353	-0.405	-0.539	-0.557	-0.368	-0.522
Glucosamine 6-phosphate (NV)	-0.245	-0.194	-0.218	-0.057	*0.963	0.42	-0.189	0.063	0.187	-0.014	0.101	*0.977	0.334	-0.204	-0.093	0.298	-0.007	-0.21	-0.296	-0.229	-0.262	0.548	-0.192	0.402	-0.112	-0.136	0.279	-0.241	-0.315	0.446	-0.237	0.257	0.704	-0.267	0.604	0.181	*0.904	-0.17	0.039	0.161	-0.231	-0.161	-0.043	-0.246	-0.117	-0.172	-0.359	0.017	-0.253
Glucose (NV)	-0.394	0.633	-0.275	-0.233	0.571	-0.042	-0.247	0.212	-0.349	-0.333	0.064	0.558	0.587	0.611	-0.322	-0.141	0.345	-0.228	0.318	-0.361	-0.286	0.432	-0.387	-0.124	0.593	0.479	-0.202	-0.307	-0.195	-0.074	-0.32	0.671	0.147	0.236	-0.095	-0.172	0.34	-0.216	-0.105	0.119	-0.265	0.553	0.535	0.378	0.63	0.538	-0.01	0.741	0.323
Glucose 6-phosphate (NV)	-0.443	0.099	-0.428	-0.018	*0.812	0.09	-0.354	0.275	0.024	-0.374	-0.163	*0.904	0.372	0.101	-0.025	0.211	0.107	-0.031	0.059	-0.157	-0.142	0.637	-0.335	0.325	0.198	0.181	0.161	-0.349	-0.288	0.485	-0.406	0.463	0.607	-0.2	0.528	0.163	0.726	-0.26	0.177	-0.007	-0.037	0.195	0.252	0.109	0.233	0.155	-0.048	0.309	0.097
Glutamic acid (NV)	0.333	-0.194	0.543	-0.222	0.588	*0.899	-0.04	-0.678	0.056	*0.798	0.367	0.444	0.37	-0.308	-0.303	0.321	0.423	-0.563	-0.507	-0.415	-0.448	0.26	0.292	0.065	-0.391	-0.62	-0.031	0.116	-0.148	-0.246	0.357	-0.385	0.198	0.082	-0.07	-0.148	0.424	0.33	-0.614	0.075	-0.66	-0.444	-0.328	-0.277	-0.338	-0.487	-0.72	-0.259	-0.587
Glutamine (NV)	-0.058	-0.24	*0.996	0.462	0.06	0.693	0.436	-0.168	0.402	0.751	0.489	-0.163	-0.449	-0.35	0.068	-0.114	0.038	-0.016	-0.063	0.261	0.194	0.224	-0.163	0.196	-0.332	-0.393	0.436	-0.251	-0.58	-0.156	-0.084	-0.553	0.165	-0.25	-0.31	0.319	0.085	-0.186	-0.281	-0.324	-0.168	-0.234	-0.047	-0.283	-0.344	-0.314	-0.352	-0.257	-0.374
Glutaric acid (NV)	0.492	-0.235	-0.288	-0.44	-0.414	-0.154	-0.296	-0.491	-0.365	-0.013	-0.515	-0.183	0.151	-0.236	-0.122	0.294	0.249	-0.224	-0.331	-0.321	-0.314	-0.346	0.623	-0.308	-0.416	-0.491	-0.505	0.408	0.747	-0.158	0.516	-0.544	-0.434	0.078	0.172	-0.47	-0.43	0.58	-0.313	-0.034	-0.126	-0.396	-0.579	0.2	-0.246	-0.439	-0.093	-0.513	-0.226
Glyceric acid (NV)	-0.087	0.112	*0.922	0.316	0.105	0.611	0.299	-0.188	0.185	0.654	0.476	-0.136	-0.174	-0.009	-0.057	-0.173	0.27	-0.099	0.125	0.114	0.098	0.282	-0.199	0.04	-0.025	-0.16	0.22	-0.243	-0.553	-0.326	-0.076	-0.303	0.046	0.004	-0.536	0.162	0.02	-0.141	-0.365	-0.291	-0.262	0.046	0.197	-0.052	-0.021	-0.031	-0.282	0.082	-0.167
Glycerol (NV)	0.473	0.288	0.594	-0.07	0.137	0.578	-0.282	-0.696	0.051	0.692	0.171	-0.084	0.442	0.189	0.017	0.353	0.665	-0.165	0.031	-0.09	-0.033	0.17	0.419	0.027	0.18	-0.083	-0.209	0.395	-0.163	-0.388	0.515	-0.06	-0.084	0.574	-0.672	-0.074	-0.04	0.52	-0.332	-0.13	-0.272	0.094	0.203	0.03	0.154	0.091	-0.143	0.22	0.019
Glycerophosphocholine (NV)	-0.287	*0.968	-0.221	-0.161	-0.051	-0.428	-0.288	0.229	-0.493	-0.459	-0.116	-0.074	0.483	*0.957	-0.169	-0.292	0.467	0.034	0.723	-0.146	-0.013	0.176	-0.294	-0.352	*0.919	*0.803	-0.432	-0.134	-0.042	-0.323	-0.202	0.721	-0.299	0.545	-0.592	-0.249	-0.273	-0.096	-0.005	-0.059	0.007	*0.901	*0.808	0.693	*0.945	*0.897	0.42	*0.975	0.73
Glycine (NV)	0.372	-0.482	0.509	-0.079	0.58	*0.935	-0.097	-0.685	0.266	*0.806	0.209	0.49	0.203	-0.582	-0.091	0.517	0.308	-0.404	-0.616	-0.247	-0.307	0.303	0.385	0.286	-0.605	*-0.783	0.14	0.158	-0.159	0.016	0.373	-0.556	0.365	-0.113	0.185	0.033	0.511	0.362	-0.45	-0.039	-0.482	-0.634	-0.484	-0.404	-0.557	-0.69	-0.681	-0.519	-0.678
Glycolic acid (NV)	0.186	-0.27	0.101	-0.497	0.696	0.671	0.008	-0.489	-0.2	0.459	0.301	0.694	0.45	-0.344	-0.572	0.18	0.236	*-0.777	-0.686	-0.708	*-0.757	0.156	0.181	-0.113	-0.505	-0.675	-0.15	-0.024	0.119	-0.191	0.215	-0.317	0.174	-0.095	0.316	-0.374	0.525	0.203	-0.682	0.321	*-0.806	-0.558	-0.549	-0.244	-0.39	-0.596	*-0.853	-0.351	-0.71
Glycyl-leucine (NV)	0.106	*0.915	-0.015	-0.14	-0.237	-0.291	-0.401	-0.12	-0.35	-0.148	-0.132	-0.34	0.525	*0.897	0.013	-0.044	0.599	0.115	0.663	-0.026	0.12	0.032	0.079	-0.284	*0.887	0.72	-0.494	0.247	0.026	-0.421	0.181	0.6	-0.407	*0.8	*-0.848	-0.218	-0.439	0.258	0.013	-0.097	0.08	*0.813	*0.759	0.578	*0.858	*0.846	0.485	*0.88	0.737
Glycyl-proline (NV)	0.125	-0.319	*0.981	0.385	0.168	*0.821	0.318	-0.356	0.462	*0.876	0.478	-0.071	-0.311	-0.429	0.099	0.087	0.102	-0.067	-0.204	0.21	0.144	0.224	0.027	0.275	-0.394	-0.487	0.409	-0.074	-0.53	-0.125	0.097	-0.559	0.229	-0.163	-0.272	0.311	0.185	-0.003	-0.288	-0.258	-0.212	-0.345	-0.135	-0.389	-0.427	-0.403	-0.418	-0.328	-0.447
Guanine (NV)	-0.499	0.404	-0.54	-0.483	0.294	-0.327	0.014	0.359	-0.699	-0.589	-0.037	0.474	0.366	0.402	-0.655	-0.454	0.102	-0.479	0.083	-0.636	-0.606	0.118	-0.457	-0.499	0.208	0.172	-0.375	-0.497	0.234	-0.19	-0.43	0.302	-0.147	-0.095	0.239	-0.512	0.099	-0.345	-0.365	0.238	-0.442	0.256	0.066	0.467	0.384	0.197	-0.21	0.347	0.035
Guanosine (NV)	-0.503	0.686	-0.099	0.174	0.331	-0.179	-0.148	0.449	-0.048	-0.37	0.088	0.231	0.264	0.687	0.043	-0.214	0.169	0.207	0.634	0.113	0.193	0.437	-0.534	0.081	*0.802	*0.778	0.065	-0.332	-0.475	0.065	-0.46	*0.803	0.207	0.23	-0.296	0.184	0.21	-0.386	0.271	-0.068	0.145	*0.783	*0.842	0.333	0.731	*0.794	0.353	*0.89	0.606
Guanosine diphosphate mannose (NV)	-0.386	-0.33	-0.03	0.186	*0.959	0.518	-0.097	0.157	0.36	0.048	0.1	*0.969	0.088	-0.359	0.037	0.283	-0.071	-0.077	-0.25	-0.042	-0.101	0.688	-0.32	0.552	-0.228	-0.223	0.497	-0.408	-0.514	0.576	-0.39	0.086	*0.84	-0.487	0.673	0.379	*0.954	-0.321	0.095	-0.042	-0.128	-0.208	-0.038	-0.282	-0.223	-0.265	-0.356	-0.096	-0.308
Guanosine monophosphate (NV)	-0.27	-0.388	*0.849	0.587	-0.174	0.4	0.664	0.172	0.416	0.483	0.439	-0.316	*-0.803	-0.456	0.112	-0.353	-0.311	0.132	-0.023	0.407	0.309	0.074	-0.369	0.159	-0.436	-0.358	0.568	-0.44	-0.527	-0.032	-0.325	-0.621	0.122	-0.532	-0.105	0.391	-0.036	-0.453	-0.12	-0.332	0.02	-0.273	-0.134	-0.298	-0.443	-0.357	-0.236	-0.399	-0.37
Heptadecanoic acid (NV)	0.133	0.23	*-0.883	-0.387	-0.498	*-0.87	-0.288	0.184	-0.435	-0.741	-0.523	-0.27	0.201	0.347	-0.008	-0.038	-0.118	0.129	0.152	-0.12	-0.056	-0.476	0.216	-0.341	0.294	0.393	-0.488	0.312	0.701	0.009	0.145	0.367	-0.442	0.266	0.121	-0.355	-0.465	0.207	0.283	0.239	0.293	0.234	0.001	0.338	0.31	0.313	0.486	0.158	0.426
Histidine (NV)	-0.082	-0.159	-0.145	0.681	-0.289	-0.349	-0.254	0.356	0.644	-0.31	-0.446	-0.27	-0.443	-0.076	*0.906	0.344	-0.297	*0.941	0.423	*0.889	*0.9	0.137	0.001	0.649	0.237	0.43	0.483	0.144	-0.304	0.702	-0.138	0.243	0.357	-0.119	0.138	0.735	-0.027	-0.082	*0.951	-0.409	*0.972	0.26	0.385	-0.081	0.072	0.3	*0.792	0.061	0.53
Homocitrulline (NV)	-0.265	-0.125	0.314	0.134	-0.214	0.121	0.035	-0.042	-0.209	0.04	-0.322	-0.04	-0.317	-0.228	-0.108	-0.112	0.31	-0.082	0.084	-0.052	-0.076	0.275	-0.139	-0.154	-0.384	-0.467	-0.041	-0.432	0.004	-0.072	-0.222	*-0.755	-0.132	-0.435	0.1	-0.103	-0.255	-0.121	-0.429	-0.594	-0.129	-0.136	-0.205	0.426	-0.117	-0.352	-0.176	-0.344	-0.227
Homogentisic acid (NV)	-0.008	-0.257	*0.992	0.433	0.169	*0.778	0.363	-0.245	0.43	*0.804	0.486	-0.063	-0.359	-0.372	0.075	-0.013	0.094	-0.047	-0.114	0.226	0.162	0.281	-0.105	0.251	-0.341	-0.426	0.435	-0.203	-0.595	-0.125	-0.031	-0.532	0.233	-0.217	-0.281	0.327	0.178	-0.122	-0.29	-0.308	-0.203	-0.263	-0.057	-0.316	-0.358	-0.34	-0.394	-0.258	-0.402
Hydroxyoctanoic acid (NV)	-0.119	-0.335	0.331	0.233	-0.369	0.095	0.086	-0.073	-0.026	0.107	-0.339	-0.204	-0.489	-0.41	0.069	-0.021	0.132	0.061	-0.012	0.123	0.077	0.12	-0.001	-0.042	-0.517	-0.537	0.067	-0.276	0.048	0.028	-0.109	*-0.852	-0.12	-0.477	0.158	0.017	-0.311	-0.048	-0.27	-0.578	0.037	-0.287	-0.334	0.24	-0.306	-0.468	-0.103	-0.54	-0.273
Hypotaurine (NV)	-0.114	-0.336	-0.095	-0.161	0.598	0.436	-0.288	-0.227	-0.074	0.07	-0.27	*0.778	0.22	-0.406	-0.184	0.364	0.299	-0.337	-0.371	-0.367	-0.405	0.507	0.048	0.167	-0.478	-0.592	0.018	-0.242	0.009	0.276	-0.074	-0.407	0.389	-0.403	0.626	-0.082	0.509	0.063	-0.343	-0.191	-0.348	-0.39	-0.384	0.069	-0.277	-0.532	-0.475	-0.379	-0.454
Hypoxanthine (NV)	0.526	-0.37	-0.12	-0.368	0.551	0.55	-0.495	-0.699	0.072	0.393	-0.184	0.602	0.544	-0.402	-0.044	0.751	0.359	-0.352	-0.606	-0.379	-0.391	0.185	0.627	0.24	-0.415	-0.575	-0.149	0.441	0.23	0.164	0.544	-0.234	0.293	0.103	0.384	-0.138	0.47	0.615	-0.235	0.125	-0.331	-0.522	-0.474	-0.244	-0.365	-0.524	-0.428	-0.397	-0.433
Inosine (NV)	-0.53	0.628	-0.022	0.438	-0.069	-0.404	-0.022	0.618	0.106	-0.449	0.009	-0.17	-0.096	0.656	0.301	-0.314	-0.029	0.533	*0.816	0.462	0.536	0.28	-0.57	0.132	*0.825	*0.898	0.197	-0.316	-0.506	0.131	-0.516	0.727	0.103	0.162	-0.396	0.367	-0.069	-0.473	0.517	-0.224	0.482	*0.851	*0.913	0.33	0.71	*0.871	0.639	*0.832	*0.763
Inosine monophosphate (NV)	-0.503	-0.248	0.395	0.581	-0.478	-0.178	0.628	0.563	0.221	-0.089	0.132	-0.467	*-0.925	-0.254	0.162	-0.555	-0.49	0.344	0.237	0.491	0.417	-0.059	-0.544	0.018	-0.24	-0.049	0.467	-0.559	-0.319	0.087	-0.554	-0.424	-0.04	-0.61	0.035	0.338	-0.285	-0.634	0.13	-0.359	0.307	-0.03	-0.011	-0.023	-0.216	-0.113	0.121	-0.263	-0.063
Isoleucine (NV)	0.671	-0.369	0.696	-0.026	0.128	*0.805	0.005	*-0.81	0.328	*0.971	0.321	-0.079	0.1	-0.447	0.052	0.453	0.259	-0.245	-0.501	-0.045	-0.084	-0.062	0.597	0.179	-0.453	-0.614	0.051	0.486	-0.068	-0.231	0.649	-0.523	0.048	0.209	-0.271	0.028	0.107	0.554	-0.354	0.02	-0.321	-0.541	-0.393	-0.476	-0.507	-0.521	-0.459	-0.451	-0.505
Itaconic acid (NV)	-0.162	-0.289	*0.963	0.506	0.282	*0.786	0.394	-0.113	0.476	0.729	0.493	0.064	-0.415	-0.403	0.086	-0.049	0.029	-0.017	-0.091	0.257	0.182	0.394	-0.248	0.325	-0.35	-0.408	0.543	-0.349	-0.7	-0.013	-0.187	-0.498	0.36	-0.349	-0.159	0.41	0.303	-0.266	-0.238	-0.339	-0.179	-0.247	-0.024	-0.324	-0.362	-0.339	-0.405	-0.245	-0.411
Leucine (NV)	0.523	-0.322	*0.828	0.063	0.094	*0.795	0.23	-0.651	0.341	*0.983	0.516	-0.166	-0.046	-0.404	-0.012	0.22	0.134	-0.249	-0.433	0.001	-0.05	-0.092	0.393	0.123	-0.415	-0.542	0.145	0.324	-0.197	-0.311	0.491	-0.496	0.024	0.142	-0.363	0.066	0.083	0.349	-0.375	0.048	-0.347	-0.482	-0.321	-0.511	-0.49	-0.459	-0.486	-0.387	-0.509
Linoleic acid (NV)	-0.39	0.672	0.309	0.054	-0.114	-0.032	-0.146	0.054	-0.438	-0.107	-0.173	-0.089	0.138	0.559	-0.199	-0.294	0.663	-0.059	0.622	-0.115	-0.034	0.421	-0.339	-0.326	0.43	0.238	-0.289	-0.429	-0.196	-0.369	-0.293	-0.038	-0.272	0.142	-0.529	-0.199	-0.337	-0.159	-0.389	-0.525	-0.159	0.594	0.53	*0.778	0.625	0.427	0.113	0.531	0.348
Lysine (NV)	0.228	-0.423	*0.83	0.348	-0.137	0.528	0.609	-0.185	0.496	*0.772	0.657	-0.408	-0.519	-0.458	0.1	-0.136	-0.338	0.002	-0.296	0.301	0.213	-0.24	0.043	0.156	-0.412	-0.364	0.434	0.073	-0.346	-0.189	0.15	-0.445	0.039	-0.135	-0.286	0.287	-0.006	-0.065	-0.106	0.06	-0.085	-0.427	-0.258	-0.631	-0.553	-0.38	-0.314	-0.415	-0.438
Malic acid (NV)	-0.217	0.109	0.525	0.484	0.598	0.627	-0.324	-0.116	0.45	0.353	-0.009	0.458	0.109	0.008	0.36	0.4	0.46	0.241	0.278	0.304	0.324	*0.846	-0.166	0.586	0.186	0.042	0.399	-0.219	*-0.767	0.32	-0.187	0.059	0.62	-0.045	-0.113	0.52	0.522	-0.075	0.104	-0.532	0.093	0.24	0.481	0.05	0.174	0.14	0.012	0.279	0.12
Malonic acid (NV)	0.299	-0.315	*0.889	0.188	0.255	*0.9	0.115	-0.592	0.347	*0.93	0.355	0.056	-0.071	-0.438	0.023	0.278	0.305	-0.212	-0.324	0.022	-0.029	0.244	0.242	0.23	-0.446	-0.614	0.227	0.078	-0.363	-0.169	0.292	-0.61	0.194	-0.047	-0.234	0.156	0.211	0.232	-0.423	-0.229	-0.344	-0.425	-0.243	-0.33	-0.434	-0.492	-0.51	-0.376	-0.51
Maltitol (NV)	*0.991	-0.056	0.054	-0.544	-0.217	0.227	-0.261	*-0.899	-0.133	0.561	0.049	-0.313	0.513	-0.054	-0.111	0.455	0.317	-0.345	-0.469	-0.336	-0.303	-0.544	*0.936	-0.229	-0.149	-0.31	-0.526	*0.924	0.587	-0.463	*0.992	-0.158	-0.434	0.688	-0.389	-0.438	-0.293	*0.918	-0.309	0.384	-0.299	-0.358	-0.404	-0.238	-0.209	-0.238	-0.194	-0.235	-0.202
Maltose (NV)	-0.319	0.751	0.146	-0.014	0.348	0.081	-0.188	0.097	-0.23	-0.07	0.148	0.222	0.447	0.689	-0.173	-0.171	0.495	-0.081	0.52	-0.14	-0.05	0.45	-0.356	-0.105	0.692	0.529	-0.154	-0.258	-0.381	-0.238	-0.245	0.549	0.035	0.372	-0.504	-0.057	0.114	-0.166	-0.133	-0.107	-0.18	0.68	0.718	0.428	0.703	0.647	0.097	*0.824	0.429
Maltotriose (NV)	-0.279	0.694	-0.282	-0.221	0.515	-0.063	-0.371	0.126	-0.31	-0.31	-0.01	0.483	0.658	0.677	-0.213	-0.024	0.426	-0.14	0.38	-0.294	-0.199	0.421	-0.266	-0.079	0.689	0.556	-0.246	-0.16	-0.177	-0.068	-0.203	0.738	0.124	0.377	-0.197	-0.144	0.283	-0.086	-0.025	0.087	-0.175	0.622	0.614	0.401	0.699	0.625	0.106	*0.808	0.433
meta-Aminobenzoic acid (NV)	0.301	-0.432	0.753	0.156	0.535	*0.979	0.122	-0.543	0.48	*0.924	0.48	0.306	0.015	-0.525	0.028	0.365	0.138	-0.247	-0.487	-0.008	-0.078	0.273	0.223	0.384	-0.472	-0.599	0.356	0.11	-0.429	-0.007	0.274	-0.423	0.42	-0.086	-0.03	0.245	0.515	0.19	-0.299	-0.02	-0.365	-0.518	-0.289	-0.565	-0.529	-0.532	-0.593	-0.386	-0.589
Methionine (NV)	0.721	-0.38	0.569	-0.158	0.245	*0.813	-0.034	*-0.848	0.278	*0.947	0.346	0.048	0.234	-0.446	-0.032	0.495	0.246	-0.35	-0.608	-0.171	-0.21	-0.092	0.645	0.157	-0.463	-0.63	-0.007	0.541	0.011	-0.229	0.701	-0.441	0.073	0.25	-0.187	-0.049	0.203	0.603	-0.38	0.162	-0.408	-0.591	-0.456	-0.527	-0.524	-0.548	-0.533	-0.45	-0.553
Methionine sulfoxide (NV)	-0.211	-0.409	0.425	0.244	*0.915	*0.847	0.085	-0.09	0.464	0.491	0.371	*0.797	0.003	-0.485	-0.008	0.262	0.001	-0.192	-0.368	-0.03	-0.11	0.63	-0.22	0.53	-0.383	-0.438	0.549	-0.337	-0.628	0.349	-0.226	-0.172	*0.77	-0.429	0.411	0.384	*0.895	-0.229	-0.128	-0.064	-0.301	-0.367	-0.136	-0.447	-0.396	-0.428	-0.565	-0.23	-0.513
myo-Inositol (NV)	-0.105	0.135	-0.2	-0.229	-0.396	-0.305	-0.234	-0.074	-0.56	-0.326	-0.596	-0.113	0.021	0.085	-0.212	-0.077	0.411	-0.136	0.156	-0.27	-0.235	0.033	0.064	-0.416	-0.128	-0.223	-0.457	-0.174	0.447	-0.177	-0.035	-0.461	-0.423	-0.118	0.069	-0.424	-0.492	0.116	-0.38	-0.393	-0.097	0.048	-0.162	0.673	0.156	-0.116	0.039	-0.141	0.032
Myristic acid (NV)	-0.207	0.399	-0.376	0.184	0.322	-0.264	-0.302	0.372	0.233	-0.4	-0.035	0.234	0.273	0.474	0.34	0.13	-0.081	0.415	0.424	0.292	0.358	0.252	-0.22	0.353	0.71	*0.78	0.172	0.051	-0.333	0.369	-0.209	*0.928	0.365	0.282	-0.05	0.357	0.332	-0.158	0.653	0.113	0.422	0.587	0.683	0.01	0.518	0.696	0.512	0.697	0.615
N-Acetylalanine (NV)	0.142	-0.302	*0.883	0.346	0.433	*0.923	0.145	-0.411	0.518	*0.874	0.446	0.186	-0.114	-0.411	0.131	0.268	0.185	-0.084	-0.243	0.161	0.105	0.384	0.067	0.412	-0.331	-0.454	0.429	-0.028	-0.594	0.001	0.122	-0.403	0.414	-0.11	-0.173	0.361	0.418	0.057	-0.228	-0.218	-0.232	-0.323	-0.076	-0.425	-0.383	-0.37	-0.44	-0.244	-0.426
N-Acetyl-D-glucosamine (NV)	*0.834	0.245	0.316	-0.413	-0.229	0.283	-0.225	*-0.84	-0.169	0.622	0.157	-0.41	0.52	0.206	-0.123	0.298	0.506	-0.3	-0.176	-0.267	-0.204	-0.381	0.743	-0.28	0.111	-0.11	-0.523	*0.767	0.347	-0.621	*0.859	-0.061	-0.482	*0.802	-0.728	-0.396	-0.376	*0.795	-0.378	0.22	-0.319	-0.064	-0.077	-0.052	0.055	0.024	-0.12	0.07	-0.02
N-Acetylglutamic acid (NV)	*0.774	-0.307	-0.072	-0.505	0.411	0.524	-0.365	*-0.82	0.046	0.54	0.053	0.361	0.615	-0.315	-0.123	0.672	0.267	-0.44	-0.694	-0.432	-0.438	-0.133	*0.779	0.099	-0.344	-0.499	-0.259	0.691	0.354	-0.073	*0.774	-0.118	0.093	0.363	0.134	-0.255	0.33	0.754	-0.266	0.4	-0.407	-0.546	-0.507	-0.412	-0.383	-0.46	-0.448	-0.35	-0.435
N-Acetylneuraminic acid (NV)	0.453	-0.091	-0.252	-0.48	-0.477	-0.196	-0.29	-0.487	-0.488	-0.036	-0.512	-0.248	0.191	-0.107	-0.202	0.198	0.347	-0.269	-0.234	-0.377	-0.354	-0.346	0.578	-0.428	-0.326	-0.433	-0.602	0.362	*0.765	-0.285	0.493	-0.532	-0.547	0.144	0.04	-0.559	-0.537	0.566	-0.407	-0.068	-0.182	-0.29	-0.501	0.333	-0.127	-0.35	-0.08	-0.408	-0.164
N-Acetylphenylalanine (NV)	*0.775	-0.301	0.626	-0.118	-0.031	0.679	-0.007	*-0.851	0.235	*0.93	0.291	-0.231	0.141	-0.364	0.025	0.422	0.264	-0.255	-0.484	-0.078	-0.103	-0.221	0.69	0.062	-0.396	-0.557	-0.079	0.605	0.08	-0.336	0.754	-0.489	-0.115	0.334	-0.37	-0.077	-0.056	0.647	-0.361	0.087	-0.308	-0.508	-0.402	-0.433	-0.457	-0.463	-0.393	-0.423	-0.441
N-Acetyltyrosine (NV)	*0.989	-0.029	-0.02	-0.568	-0.165	0.209	-0.343	*-0.902	-0.145	0.511	-0.01	-0.245	0.582	-0.023	-0.095	0.511	0.355	-0.335	-0.454	-0.352	-0.312	-0.5	*0.952	-0.203	-0.109	-0.277	-0.548	*0.94	0.598	-0.418	*0.996	-0.099	-0.399	0.712	-0.352	-0.439	-0.252	*0.943	-0.278	0.382	-0.283	-0.326	-0.374	-0.206	-0.166	-0.205	-0.166	-0.194	-0.163
NAD (NV)	0.75	-0.359	0.4	-0.338	-0.217	0.386	0.395	-0.619	0.05	*0.757	0.573	-0.413	0.013	-0.359	-0.264	0.013	-0.18	-0.442	-0.665	-0.249	-0.305	-0.691	0.567	-0.251	-0.47	-0.507	-0.154	0.577	0.341	-0.527	0.695	-0.389	-0.363	0.285	-0.3	-0.3	-0.191	0.468	-0.404	0.533	-0.434	-0.629	-0.62	-0.615	-0.578	-0.501	-0.497	-0.504	-0.564
NADH (NV)	-0.384	0.212	-0.448	0.348	-0.254	-0.703	0.087	0.748	0.198	-0.674	-0.094	-0.246	-0.302	0.335	0.387	-0.27	-0.53	0.615	0.499	0.516	0.542	-0.117	-0.41	0.173	0.53	*0.778	0.265	-0.126	-0.164	0.369	-0.427	0.682	0.095	-0.034	0.049	0.375	-0.083	-0.441	*0.784	0.062	0.676	0.509	0.51	0.026	0.357	0.61	0.691	0.437	0.614
Nicotinic acid (NV)	-0.037	-0.42	*0.965	0.55	0.223	*0.796	0.393	-0.167	0.604	*0.792	0.485	-0.008	-0.479	-0.517	0.202	0.051	-0.063	0.063	-0.171	0.355	0.268	0.306	-0.129	0.415	-0.426	-0.454	0.605	-0.214	-0.672	0.057	-0.082	-0.536	0.388	-0.346	-0.121	0.486	0.3	-0.185	-0.134	-0.309	-0.084	-0.349	-0.104	-0.461	-0.481	-0.413	-0.368	-0.361	-0.442
Nonadecanoic acid (NV)	-0.115	0.552	-0.485	-0.503	-0.468	-0.636	-0.225	0.058	*-0.869	-0.587	-0.48	-0.216	0.3	0.544	-0.435	-0.328	0.401	-0.249	0.322	-0.469	-0.383	-0.193	-0.012	-0.723	0.286	0.193	-0.744	-0.097	0.625	-0.433	-0.027	0.015	-0.685	0.228	-0.181	-0.684	-0.646	0.1	-0.376	-0.071	-0.177	0.373	0.076	*0.82	0.522	0.29	0.174	0.284	0.308
Octadecanedioic acid (NV)	-0.226	*0.857	-0.364	-0.285	-0.322	-0.574	-0.457	0.098	-0.729	-0.594	-0.538	-0.153	0.437	*0.828	-0.206	-0.201	0.647	-0.01	0.681	-0.258	-0.123	0.136	-0.112	-0.513	0.679	0.528	-0.661	-0.124	0.296	-0.335	-0.114	0.319	-0.511	0.418	-0.427	-0.457	-0.55	0.075	-0.18	-0.293	0.006	*0.759	0.549	*0.979	*0.867	0.666	0.427	0.694	0.652
Oleic acid (NV)	-0.52	0.405	0.361	0.063	0.06	0.13	0.045	0.118	-0.398	-0.043	-0.057	0.118	-0.01	0.279	-0.331	-0.367	0.503	-0.212	0.389	-0.209	-0.181	0.477	-0.467	-0.294	0.117	-0.042	-0.136	-0.638	-0.246	-0.29	-0.437	-0.263	-0.128	-0.174	-0.239	-0.185	-0.136	-0.327	-0.52	-0.486	-0.317	0.325	0.273	0.625	0.355	0.124	-0.164	0.263	0.037
O-Phosphoethanolamine (NV)	-0.409	0.398	-0.373	-0.426	0.035	-0.44	0.508	0.521	-0.572	-0.454	0.478	0.034	0.115	0.45	-0.7	*-0.826	-0.357	-0.451	0.037	-0.494	-0.491	-0.351	-0.55	-0.625	0.283	0.368	-0.251	-0.39	0.194	-0.426	-0.397	0.48	-0.337	0.026	-0.053	-0.47	-0.067	-0.499	-0.251	0.615	-0.41	0.241	0.076	0.101	0.285	0.312	-0.189	0.392	0.027
Ornithine (NV)	-0.281	-0.409	0.167	0.102	*0.968	0.702	0.062	0.007	0.327	0.287	0.301	*0.925	0.077	-0.462	-0.121	0.215	-0.067	-0.275	-0.423	-0.169	-0.248	0.59	-0.264	0.448	-0.391	-0.42	0.469	-0.386	-0.488	0.39	-0.29	-0.092	*0.758	-0.482	0.593	0.273	*0.939	-0.275	-0.132	0.051	-0.345	-0.381	-0.206	-0.4	-0.376	-0.436	-0.587	-0.232	-0.524
Orotic acid (NV)	-0.052	-0.293	*0.936	0.385	0.005	0.677	0.327	-0.253	0.271	0.7	0.278	-0.118	-0.431	-0.423	0.019	-0.048	0.176	-0.08	-0.1	0.161	0.096	0.272	-0.088	0.126	-0.466	-0.563	0.322	-0.283	-0.436	-0.154	-0.058	*-0.765	0.1	-0.332	-0.199	0.206	0.007	-0.106	-0.413	-0.456	-0.218	-0.313	-0.178	-0.124	-0.381	-0.451	-0.399	-0.394	-0.443
Oxalic acid (NV)	-0.237	-0.065	0.299	0.196	*0.897	0.71	-0.243	-0.128	0.302	0.314	0.108	*0.817	0.26	-0.155	0.049	0.367	0.338	-0.105	-0.073	-0.05	-0.065	*0.8	-0.185	0.488	-0.05	-0.187	0.341	-0.293	-0.603	0.325	-0.207	0.034	0.7	-0.193	0.234	0.318	*0.787	-0.112	-0.093	-0.233	-0.219	-0.03	0.169	-0.096	-0.022	-0.118	-0.333	0.1	-0.191
Oxidized glutathione (NV)	-0.281	0.172	-0.414	0.055	0.544	0.015	-0.733	0.052	-0.003	-0.397	-0.632	0.726	0.415	0.148	0.231	0.508	0.469	0.186	0.259	-0.013	0.045	0.746	-0.06	0.377	0.249	0.153	-0.002	-0.167	-0.167	0.537	-0.215	0.268	0.489	-0.076	0.409	0.174	0.447	0.039	0.221	-0.4	0.184	0.302	0.332	0.424	0.361	0.196	0.216	0.288	0.3
Oxoglutaric acid (NV)	-0.481	-0.334	0.276	0.069	0.284	0.353	0.311	0.136	-0.13	0.087	0.062	0.416	-0.314	-0.428	-0.359	-0.257	0.013	-0.35	-0.226	-0.252	-0.335	0.368	-0.415	-0.075	-0.579	-0.607	0.195	-0.696	-0.174	0.035	-0.461	-0.66	0.183	-0.711	0.45	-0.064	0.245	-0.423	-0.512	-0.278	-0.408	-0.364	-0.379	0.093	-0.346	-0.554	-0.564	-0.439	-0.559
Palmitic acid (NV)	-0.258	0.535	*-0.869	-0.375	0.042	-0.657	-0.527	0.277	-0.561	*-0.848	-0.585	0.291	0.508	0.585	-0.147	-0.007	0.269	0.006	0.373	-0.301	-0.203	0.129	-0.108	-0.257	0.531	0.506	-0.478	-0.077	0.374	0.1	-0.182	0.567	-0.144	0.208	0.18	-0.333	-0.091	0.007	0.132	0.026	0.099	0.53	0.337	0.654	0.646	0.51	0.381	0.529	0.527
Pantothenic acid (NV)	-0.232	*0.819	0.007	-0.195	-0.294	-0.306	-0.296	-0.008	-0.671	-0.302	-0.339	-0.204	0.336	0.74	-0.272	-0.276	0.723	-0.106	0.642	-0.257	-0.14	0.203	-0.161	-0.526	0.562	0.361	-0.58	-0.219	0.131	-0.48	-0.12	0.101	-0.513	0.366	-0.583	-0.432	-0.547	0.033	-0.384	-0.384	-0.148	0.676	0.515	*0.92	*0.767	0.547	0.241	0.618	0.49
para-Aminobenzoic acid (NV)	-0.012	-0.386	0.15	0.001	*0.966	*0.757	-0.074	-0.213	0.365	0.416	0.305	*0.876	0.258	-0.428	-0.065	0.402	0.018	-0.287	-0.497	-0.191	-0.253	0.492	-0.011	0.475	-0.336	-0.401	0.37	-0.097	-0.395	0.338	-0.023	-0.006	0.718	-0.244	0.475	0.235	*0.924	-0.021	-0.102	0.158	-0.347	-0.405	-0.216	-0.487	-0.374	-0.409	-0.56	-0.206	-0.491
Pelargonic acid (NV)	-0.35	-0.48	0.565	0.357	-0.242	0.198	*0.761	0.279	0.155	0.251	0.364	-0.253	*-0.823	-0.527	-0.136	-0.521	-0.446	-0.064	-0.178	0.164	0.048	-0.092	-0.42	-0.075	-0.612	-0.491	0.421	-0.549	-0.237	-0.077	-0.401	-0.728	-0.022	-0.697	0.154	0.145	-0.104	-0.527	-0.265	-0.186	-0.119	-0.419	-0.395	-0.23	-0.536	-0.518	-0.364	-0.569	-0.518
Pentadecanoic acid (NV)	-0.211	-0.167	-0.242	0.007	-0.199	-0.418	0.7	0.591	0.058	-0.278	0.519	-0.263	-0.425	-0.051	-0.166	-0.618	*-0.893	0.01	-0.145	0.081	0.015	-0.574	-0.384	-0.172	-0.03	0.246	0.238	-0.153	0.059	-0.028	-0.294	0.3	-0.1	-0.214	0.158	0.032	-0.025	-0.497	0.263	0.592	0.08	-0.097	-0.138	-0.446	-0.199	0.052	0.003	-0.055	-0.079
Phenylalanine (NV)	0.516	-0.171	*0.844	0.124	0.012	0.735	0.075	-0.674	0.319	*0.932	0.362	-0.238	0.002	-0.264	0.094	0.285	0.305	-0.128	-0.242	0.084	0.063	0.001	0.418	0.14	-0.259	-0.422	0.085	0.35	-0.225	-0.308	0.503	-0.451	-0.015	0.244	-0.495	0.095	-0.023	0.409	-0.323	-0.119	-0.238	-0.307	-0.148	-0.333	-0.317	-0.307	-0.321	-0.247	-0.327
Phenylpyruvic acid (NV)	-0.245	0.02	-0.306	-0.271	-0.238	-0.306	-0.085	0.081	-0.567	-0.407	-0.476	0.066	-0.03	-0.014	-0.337	-0.194	0.212	-0.24	0.023	-0.36	-0.356	0.027	-0.091	-0.42	-0.237	-0.278	-0.364	-0.328	0.431	-0.106	-0.188	-0.431	-0.318	-0.298	0.293	-0.43	-0.315	-0.062	-0.394	-0.244	-0.188	-0.06	-0.275	0.555	0.046	-0.215	-0.103	-0.217	-0.109
Phosphate (NV)	0.331	-0.448	0.71	-0.026	0.501	*0.972	0.171	-0.614	0.286	*0.925	0.484	0.321	0.068	-0.553	-0.178	0.284	0.179	-0.45	-0.604	-0.218	-0.294	0.182	0.259	0.194	-0.592	-0.746	0.205	0.086	-0.254	-0.152	0.316	-0.559	0.278	-0.108	0.007	0.035	0.441	0.23	-0.517	0.052	-0.554	-0.624	-0.458	-0.507	-0.585	-0.658	-0.749	-0.487	-0.725
Pipecolic acid (NV)	*0.82	-0.32	-0.055	-0.629	-0.103	0.187	0.206	-0.616	-0.133	0.495	0.425	-0.207	0.294	-0.274	-0.377	0.109	-0.2	-0.556	*-0.776	-0.475	-0.512	*-0.782	0.678	-0.33	-0.406	-0.431	-0.352	0.709	0.617	-0.462	*0.777	-0.158	-0.38	0.384	-0.083	-0.486	-0.105	0.586	-0.355	*0.774	-0.479	-0.633	-0.698	-0.578	-0.508	-0.461	-0.479	-0.452	-0.52
Proline (NV)	0.586	-0.312	*0.808	0.065	0.008	*0.758	0.129	-0.716	0.328	*0.969	0.388	-0.224	-0.031	-0.396	0.054	0.302	0.215	-0.194	-0.395	0.033	-0.007	-0.092	0.485	0.128	-0.408	-0.552	0.09	0.395	-0.137	-0.3	0.56	-0.545	-0.021	0.183	-0.386	0.057	-0.002	0.444	-0.357	-0.035	-0.285	-0.467	-0.318	-0.438	-0.466	-0.455	-0.413	-0.405	-0.458
Propionic acid (NV)	*0.926	-0.281	0.352	-0.308	-0.057	0.523	-0.119	*-0.9	0.146	*0.807	0.213	-0.222	0.309	-0.305	-0.003	0.502	0.225	-0.293	-0.565	-0.18	-0.189	-0.385	*0.849	0	-0.343	-0.489	-0.228	*0.804	0.305	-0.334	*0.904	-0.335	-0.191	0.477	-0.309	-0.198	-0.082	*0.797	-0.293	0.279	-0.295	-0.522	-0.464	-0.457	-0.43	-0.424	-0.335	-0.403	-0.389
Pyridoxine (NV)	-0.441	-0.358	-0.472	0.033	0.726	0.072	-0.046	0.395	0.174	-0.356	-0.058	*0.863	0.017	-0.318	-0.029	0.122	-0.337	-0.046	-0.264	-0.099	-0.159	0.405	-0.352	0.375	-0.225	-0.108	0.373	-0.399	-0.193	0.625	-0.458	0.192	0.665	-0.555	*0.886	0.233	*0.782	-0.393	0.23	0.139	-0.009	-0.208	-0.157	-0.221	-0.209	-0.228	-0.208	-0.147	-0.228
Pyroglutamic acid (NV)	0.132	-0.328	*0.984	0.341	0.074	*0.778	0.373	-0.361	0.385	*0.867	0.474	-0.145	-0.351	-0.44	0.034	0.016	0.092	-0.115	-0.224	0.164	0.094	0.149	0.032	0.179	-0.445	-0.537	0.353	-0.089	-0.451	-0.199	0.105	-0.643	0.13	-0.182	-0.285	0.234	0.089	-0.003	-0.363	-0.252	-0.254	-0.38	-0.201	-0.354	-0.452	-0.447	-0.447	-0.382	-0.485
Pyruvic acid (NV)	-0.318	-0.455	0.116	0.16	*0.961	0.652	0.069	0.083	0.39	0.226	0.274	*0.929	0.015	-0.493	-0.052	0.223	-0.151	-0.196	-0.409	-0.094	-0.18	0.592	-0.295	0.511	-0.393	-0.385	0.536	-0.401	-0.512	0.481	-0.337	-0.059	*0.812	-0.537	0.663	0.345	*0.967	-0.322	-0.03	0.045	-0.257	-0.38	-0.197	-0.434	-0.395	-0.428	-0.53	-0.247	-0.497
Raffinose (NV)	-0.289	0.51	-0.285	-0.199	0.693	0.073	-0.351	0.114	-0.197	-0.246	0.031	0.666	0.633	0.493	-0.203	0.064	0.344	-0.179	0.22	-0.307	-0.239	0.492	-0.266	0.048	0.529	0.413	-0.122	-0.192	-0.233	0.064	-0.225	0.674	0.298	0.238	0.004	-0.068	0.487	-0.114	-0.013	0.124	-0.214	0.457	0.486	0.249	0.532	0.458	-0.02	0.662	0.277
Rhamnose (NV)	-0.124	-0.294	-0.181	-0.094	*0.963	0.497	-0.171	-0.043	0.228	0.097	0.143	*0.961	0.338	-0.303	-0.096	0.361	-0.032	-0.256	-0.419	-0.251	-0.296	0.478	-0.083	0.416	-0.215	-0.242	0.279	-0.143	-0.267	0.427	-0.125	0.181	0.699	-0.253	0.62	0.166	*0.918	-0.081	0.006	0.219	-0.272	-0.286	-0.159	-0.353	-0.234	-0.282	-0.432	-0.096	-0.352
Ribose (NV)	0.434	-0.227	-0.26	-0.506	-0.3	-0.071	-0.255	-0.501	-0.439	0.018	-0.448	-0.066	0.201	-0.245	-0.256	0.24	0.288	-0.36	-0.388	-0.447	-0.446	-0.291	0.561	-0.364	-0.464	-0.565	-0.527	0.314	0.733	-0.213	0.467	-0.581	-0.418	0.032	0.207	-0.541	-0.356	0.533	-0.449	-0.004	-0.274	-0.432	-0.623	0.215	-0.261	-0.496	-0.232	-0.52	-0.32
Ribose 5-phosphate (NV)	-0.388	-0.08	0.717	0.542	0.585	0.678	0.267	0.141	0.517	0.466	0.503	0.351	-0.234	-0.164	0.136	-0.047	-0.011	0.085	0.088	0.288	0.24	0.603	-0.472	0.467	-0.019	-0.048	0.629	-0.462	*-0.886	0.184	-0.405	-0.017	0.6	-0.297	-0.074	0.539	0.581	-0.445	0.01	-0.25	-0.075	0.038	0.297	-0.286	-0.093	-0.02	-0.252	0.119	-0.164
Ribulose 5-phosphate (NV)	-0.319	*0.847	-0.249	0.034	0.125	-0.358	-0.37	0.305	-0.204	-0.462	-0.136	0.071	0.435	*0.858	0.079	-0.106	0.355	0.243	0.731	0.07	0.193	0.325	-0.313	-0.038	*0.944	*0.877	-0.19	-0.107	-0.242	-0.032	-0.255	*0.858	-0.005	0.474	-0.444	0.034	-0.03	-0.14	0.279	-0.095	0.212	*0.901	*0.896	0.524	*0.894	*0.923	0.527	*0.983	*0.786
S-Adenosylhomocysteine (NV)	-0.117	-0.521	0.569	*0.87	0.258	0.52	-0.003	0.073	*0.967	0.405	0.014	0.12	-0.551	-0.547	*0.784	0.447	-0.195	0.643	0.055	*0.815	0.749	0.525	-0.09	*0.912	-0.235	-0.147	*0.861	-0.102	*-0.791	0.69	-0.184	-0.226	*0.765	-0.43	0.213	*0.932	0.478	-0.184	0.555	-0.526	0.548	-0.167	0.141	-0.456	-0.374	-0.205	0.159	-0.275	-0.061
Salicylic acid (NV)	-0.435	0.262	-0.619	0.063	-0.155	-0.607	-0.495	0.393	-0.286	*-0.822	*-0.828	0.161	0.035	0.284	0.192	0.067	0.223	0.347	0.502	0.093	0.157	0.338	-0.205	0.002	0.29	0.319	-0.17	-0.286	0.158	0.379	-0.376	0.15	0.009	-0.179	0.33	0	-0.168	-0.144	0.282	-0.464	0.412	0.44	0.302	0.707	0.463	0.32	0.519	0.245	0.496
Sarcosine (NV)	*0.993	-0.192	0.035	-0.503	-0.156	0.283	-0.295	*-0.914	-0.053	0.573	-0.013	-0.223	0.469	-0.19	-0.051	0.552	0.286	-0.317	-0.546	-0.304	-0.286	-0.487	*0.965	-0.128	-0.266	-0.414	-0.451	*0.916	0.573	-0.341	*0.987	-0.242	-0.33	0.582	-0.24	-0.373	-0.203	*0.925	-0.273	0.341	-0.266	-0.462	-0.491	-0.295	-0.317	-0.355	-0.226	-0.358	-0.277
Sebacic acid (NV)	-0.155	-0.227	-0.387	-0.383	-0.341	-0.455	0.58	0.343	-0.449	-0.354	0.189	-0.184	-0.293	-0.162	-0.547	-0.634	-0.575	-0.388	-0.341	-0.386	-0.452	-0.62	-0.212	-0.573	-0.375	-0.209	-0.186	-0.233	0.533	-0.261	-0.185	-0.212	-0.427	-0.339	0.34	-0.463	-0.276	-0.303	-0.273	0.474	-0.281	-0.338	-0.554	-0.079	-0.296	-0.31	-0.284	-0.374	-0.356
Serine (NV)	0.714	-0.239	0.677	-0.12	-0.106	0.659	-0.013	*-0.853	0.133	*0.907	0.223	-0.275	0.117	-0.324	-0.026	0.36	0.368	-0.281	-0.41	-0.112	-0.13	-0.179	0.649	-0.025	-0.4	-0.589	-0.144	0.518	0.099	-0.406	0.709	-0.594	-0.199	0.306	-0.421	-0.141	-0.16	0.626	-0.467	-0.029	-0.345	-0.464	-0.387	-0.284	-0.403	-0.462	-0.397	-0.416	-0.43
Shikimic acid (NV)	0.345	-0.199	0.641	-0.042	0.578	*0.933	-0.063	-0.652	0.252	*0.854	0.383	0.377	0.295	-0.306	-0.104	0.398	0.389	-0.375	-0.413	-0.205	-0.235	0.315	0.292	0.235	-0.308	-0.517	0.11	0.166	-0.306	-0.143	0.355	-0.309	0.302	0.114	-0.144	0.047	0.457	0.321	-0.433	-0.001	-0.489	-0.373	-0.195	-0.352	-0.318	-0.398	-0.587	-0.2	-0.483
Sorbitol (NV)	-0.417	-0.341	-0.384	-0.293	0.281	-0.089	0.351	0.347	-0.324	-0.333	0.084	0.491	-0.135	-0.326	-0.536	-0.372	-0.374	-0.461	-0.414	-0.473	-0.555	-0.033	-0.378	-0.252	-0.49	-0.391	0.023	-0.525	0.224	0.08	-0.42	-0.241	0.078	-0.619	0.73	-0.285	0.284	-0.429	-0.32	0.273	-0.402	-0.399	-0.527	-0.052	-0.333	-0.462	-0.501	-0.391	-0.506
Stachyose (NV)	-0.311	0.252	-0.17	-0.107	*0.87	0.292	-0.251	0.098	-0.015	-0.093	0.137	*0.826	0.514	0.226	-0.176	0.133	0.223	-0.211	0.028	-0.273	-0.247	0.574	-0.292	0.211	0.29	0.198	0.082	-0.263	-0.358	0.199	-0.268	0.519	0.504	0.03	0.203	0.062	0.708	-0.181	-0.022	0.127	-0.261	0.23	0.319	0.033	0.284	0.221	-0.198	0.444	0.05
Stearic acid (NV)	-0.21	0.427	-0.427	-0.45	-0.273	-0.466	-0.244	0.049	*-0.807	-0.532	-0.5	0.004	0.277	0.395	-0.444	-0.254	0.438	-0.296	0.242	-0.496	-0.43	-0.001	-0.073	-0.613	0.141	0.031	-0.637	-0.232	0.518	-0.316	-0.118	-0.112	-0.51	0.052	-0.005	-0.617	-0.457	0.037	-0.437	-0.165	-0.243	0.267	0.001	*0.795	0.419	0.138	0.039	0.174	0.17
Succinic acid (NV)	0.138	-0.35	-0.162	-0.154	*0.893	0.561	-0.316	-0.285	0.27	0.234	0.055	*0.882	0.433	-0.359	-0.008	0.575	0.076	-0.244	-0.505	-0.245	-0.279	0.402	0.193	0.452	-0.264	-0.33	0.192	0.114	-0.149	0.405	0.135	0.106	0.646	-0.105	0.558	0.137	*0.85	0.183	0.005	0.215	-0.249	-0.375	-0.243	-0.399	-0.298	-0.353	-0.412	-0.186	-0.368
Succinic acid semialdehyde (NV)	0.386	-0.444	*0.9	0.317	-0.076	0.723	0.244	-0.518	0.469	*0.905	0.332	-0.278	-0.337	-0.531	0.195	0.225	0.077	-0.011	-0.306	0.249	0.183	0	0.308	0.247	-0.506	-0.584	0.304	0.192	-0.29	-0.137	0.345	-0.689	0.08	-0.079	-0.27	0.252	-0.009	0.234	-0.24	-0.234	-0.114	-0.482	-0.308	-0.436	-0.547	-0.513	-0.338	-0.514	-0.464
Taurine (NV)	0.445	-0.473	0.146	-0.55	0.51	0.658	0.242	-0.568	-0.091	0.629	0.529	0.435	0.318	-0.507	-0.573	0.128	-0.056	*-0.809	*-0.921	-0.669	-0.75	-0.23	0.353	-0.159	-0.664	*-0.762	-0.116	0.217	0.26	-0.293	0.427	-0.373	0.049	-0.035	0.269	-0.395	0.425	0.299	-0.64	0.596	*-0.806	*-0.792	*-0.78	-0.575	-0.646	-0.742	*-0.916	-0.561	*-0.862
Taurocholic acid (NV)	-0.301	-0.021	-0.266	-0.333	-0.425	-0.479	0.528	0.368	-0.593	-0.399	0.085	-0.244	-0.294	0.003	-0.588	-0.732	-0.343	-0.378	-0.113	-0.395	-0.435	-0.468	-0.329	-0.678	-0.257	-0.153	-0.274	-0.397	0.47	-0.37	-0.298	-0.283	-0.529	-0.328	0.172	-0.517	-0.426	-0.362	-0.403	0.238	-0.305	-0.145	-0.387	0.213	-0.097	-0.187	-0.227	-0.229	-0.237
Taurodeoxycholic acid (NV)	-0.219	-0.311	*0.861	0.39	-0.112	0.453	*0.761	0.098	0.256	0.557	0.62	-0.288	-0.666	-0.387	-0.128	-0.473	-0.287	-0.108	-0.129	0.182	0.085	-0.031	-0.366	-0.026	-0.436	-0.394	0.435	-0.428	-0.439	-0.243	-0.265	-0.588	0.006	-0.435	-0.19	0.195	-0.037	-0.43	-0.325	-0.139	-0.221	-0.31	-0.202	-0.324	-0.436	-0.374	-0.415	-0.36	-0.471
Thiamine pyrophosphate (NV)	-0.206	0.171	-0.311	-0.213	*0.876	0.255	-0.311	0.034	-0.041	-0.125	0.075	*0.868	0.58	0.163	-0.19	0.22	0.19	-0.254	-0.09	-0.341	-0.319	0.492	-0.171	0.203	0.219	0.135	0.022	-0.152	-0.217	0.233	-0.167	0.513	0.492	0.047	0.313	0.001	0.725	-0.079	-0.01	0.219	-0.273	0.13	0.195	-0.017	0.212	0.141	-0.222	0.352	-0.002
Threonic acid (NV)	0.221	-0.135	-0.128	-0.285	*0.872	0.55	-0.315	-0.366	0.141	0.287	0.177	*0.799	0.607	-0.149	-0.13	0.498	0.183	-0.352	-0.449	-0.359	-0.366	0.316	0.228	0.301	-0.087	-0.202	0.034	0.204	-0.105	0.187	0.233	0.255	0.497	0.133	0.309	-0.002	*0.761	0.259	-0.095	0.335	-0.367	-0.247	-0.132	-0.346	-0.142	-0.194	-0.419	0.008	-0.285
Threonine (NV)	0.47	-0.339	*0.839	0.047	0.171	*0.862	0.176	-0.682	0.295	*0.985	0.447	-0.052	-0.017	-0.442	-0.055	0.256	0.231	-0.305	-0.449	-0.063	-0.116	0.023	0.374	0.124	-0.477	-0.636	0.129	0.244	-0.205	-0.29	0.452	-0.59	0.063	0.07	-0.29	0.038	0.132	0.344	-0.465	-0.037	-0.412	-0.512	-0.357	-0.436	-0.499	-0.529	-0.557	-0.427	-0.565
Thymine (NV)	*0.769	-0.286	0.641	-0.118	-0.09	0.645	0.039	*-0.831	0.213	*0.924	0.313	-0.294	0.107	-0.347	0.007	0.366	0.24	-0.256	-0.468	-0.074	-0.099	-0.268	0.673	0.019	-0.391	-0.544	-0.091	0.596	0.096	-0.377	0.747	-0.499	-0.166	0.338	-0.407	-0.096	-0.111	0.628	-0.374	0.096	-0.309	-0.497	-0.402	-0.425	-0.452	-0.451	-0.384	-0.42	-0.435
Tryptophan (NV)	0.494	-0.268	*0.869	0.196	-0.079	0.711	0.109	-0.644	0.359	*0.92	0.299	-0.298	-0.131	-0.361	0.15	0.281	0.255	-0.067	-0.248	0.156	0.123	-0.011	0.414	0.165	-0.356	-0.495	0.136	0.315	-0.217	-0.257	0.473	-0.581	-0.018	0.137	-0.432	0.139	-0.076	0.381	-0.3	-0.204	-0.172	-0.368	-0.214	-0.332	-0.396	-0.388	-0.301	-0.362	-0.362
Tyrosine (NV)	0.558	-0.099	*0.816	0.066	-0.134	0.634	0.071	-0.693	0.217	*0.89	0.317	-0.367	0.012	-0.189	0.058	0.232	0.342	-0.139	-0.195	0.054	0.046	-0.095	0.459	0.025	-0.218	-0.39	-0.026	0.394	-0.119	-0.407	0.551	-0.467	-0.162	0.316	-0.585	0.001	-0.18	0.457	-0.363	-0.119	-0.237	-0.263	-0.144	-0.245	-0.26	-0.262	-0.271	-0.222	-0.274
Undecanoic acid (NV)	-0.302	-0.075	0.525	0.048	-0.345	0.091	0.663	0.141	-0.278	0.195	0.339	-0.343	-0.505	-0.152	-0.442	-0.675	-0.103	-0.32	-0.036	-0.157	-0.218	-0.16	-0.38	-0.465	-0.373	-0.374	0.004	-0.521	-0.024	-0.473	-0.299	-0.642	-0.376	-0.386	-0.176	-0.241	-0.368	-0.393	-0.589	-0.138	-0.38	-0.189	-0.269	0.12	-0.215	-0.308	-0.395	-0.291	-0.388
Uracil (NV)	0.55	-0.208	*0.82	0.189	-0.043	0.699	0.01	-0.677	0.391	*0.909	0.27	-0.28	-0.038	-0.293	0.213	0.368	0.297	-0.018	-0.21	0.183	0.165	0.007	0.472	0.217	-0.256	-0.404	0.118	0.407	-0.225	-0.225	0.531	-0.458	0.012	0.243	-0.473	0.167	-0.047	0.45	-0.22	-0.182	-0.12	-0.301	-0.132	-0.335	-0.326	-0.299	-0.226	-0.273	-0.274
Ureidosuccinic acid (NV)	-0.078	-0.233	*0.996	0.5	0.05	0.679	0.411	-0.15	0.422	0.73	0.452	-0.168	-0.467	-0.344	0.11	-0.098	0.049	0.03	-0.024	0.301	0.237	0.256	-0.174	0.225	-0.313	-0.372	0.454	-0.262	-0.603	-0.123	-0.104	-0.549	0.184	-0.26	-0.307	0.353	0.081	-0.195	-0.246	-0.369	-0.123	-0.206	-0.014	-0.259	-0.324	-0.292	-0.311	-0.244	-0.341
Uridine (NV)	*0.876	-0.06	-0.156	-0.442	0.157	0.267	-0.502	*-0.785	0.068	0.413	-0.055	0.067	0.666	-0.035	0.084	0.701	0.306	-0.184	-0.419	-0.233	-0.19	-0.251	*0.868	0.099	0	-0.14	-0.349	*0.903	0.387	-0.101	*0.876	0.16	-0.049	0.656	-0.148	-0.199	0.094	*0.863	-0.012	0.376	-0.136	-0.25	-0.219	-0.302	-0.116	-0.11	-0.078	-0.074	-0.067
Uridine 5'-monophosphate (NV)	0.537	-0.515	0.121	-0.301	0.637	0.709	0.007	-0.574	0.288	0.653	0.431	0.496	0.344	-0.519	-0.157	0.465	-0.084	-0.455	*-0.815	-0.329	-0.396	-0.072	0.463	0.25	-0.494	-0.56	0.11	0.418	0.037	0.038	0.497	-0.119	0.352	0.065	0.289	-0.032	0.625	0.392	-0.213	0.513	-0.458	-0.685	-0.556	-0.734	-0.601	-0.583	-0.642	-0.446	-0.646
Uridine diphosphate glucose (NV)	0.417	-0.322	-0.175	-0.36	*0.758	0.547	-0.313	-0.5	0.164	0.357	0.126	0.714	0.568	-0.32	-0.108	0.597	0.111	-0.38	-0.632	-0.378	-0.402	0.143	0.432	0.289	-0.276	-0.373	-0.007	0.377	0.075	0.19	0.413	0.097	0.428	0.124	0.396	-0.055	0.691	0.416	-0.108	0.403	-0.363	-0.455	-0.362	-0.462	-0.334	-0.383	-0.465	-0.224	-0.413
Uridine diphosphate-N-acetylglucosamine (NV)	-0.143	-0.38	*0.819	0.413	0.606	*0.918	0.272	-0.167	0.527	0.732	0.496	0.402	-0.231	-0.487	0.055	0.127	0.035	-0.113	-0.257	0.139	0.056	0.521	-0.206	0.456	-0.405	-0.477	0.583	-0.322	-0.719	0.137	-0.166	-0.396	0.578	-0.38	0.068	0.428	0.607	-0.223	-0.218	-0.222	-0.265	-0.347	-0.094	-0.439	-0.427	-0.425	-0.53	-0.272	-0.51
Urocanic acid (NV)	0.225	-0.306	*0.971	0.406	-0.043	0.704	0.309	-0.38	0.47	*0.859	0.415	-0.282	-0.37	-0.4	0.186	0.092	0.077	0.033	-0.151	0.301	0.244	0.088	0.123	0.242	-0.359	-0.434	0.362	0.048	-0.443	-0.161	0.19	-0.573	0.106	-0.082	-0.37	0.309	0.006	0.078	-0.215	-0.276	-0.097	-0.318	-0.126	-0.372	-0.412	-0.357	-0.288	-0.34	-0.362
Valine (NV)	0.394	-0.287	*0.873	0.24	0.215	*0.852	0.111	-0.581	0.471	*0.948	0.422	-0.047	-0.064	-0.382	0.148	0.322	0.212	-0.091	-0.289	0.148	0.105	0.153	0.3	0.311	-0.325	-0.46	0.277	0.228	-0.4	-0.138	0.369	-0.434	0.212	0.084	-0.329	0.251	0.208	0.277	-0.245	-0.138	-0.216	-0.363	-0.147	-0.449	-0.401	-0.37	-0.382	-0.288	-0.399
Xanthine (NV)	*0.791	-0.351	0.546	-0.256	-0.199	0.556	0.111	*-0.838	0.059	*0.863	0.281	-0.339	0.078	-0.407	-0.136	0.275	0.19	-0.382	-0.575	-0.211	-0.247	-0.412	0.704	-0.145	-0.525	-0.666	-0.203	0.582	0.292	-0.464	*0.769	-0.633	-0.309	0.275	-0.323	-0.262	-0.22	0.641	-0.502	0.166	-0.406	-0.614	-0.587	-0.392	-0.536	-0.577	-0.472	-0.559	-0.545
Xanthosine (NV)	-0.182	*0.969	-0.082	-0.114	-0.165	-0.385	-0.26	0.14	-0.44	-0.332	-0.074	-0.234	0.437	*0.952	-0.112	-0.276	0.492	0.074	0.739	-0.073	0.062	0.109	-0.212	-0.353	*0.919	*0.791	-0.433	-0.04	-0.054	-0.398	-0.102	0.66	-0.368	0.623	-0.741	-0.227	-0.376	-0.02	-0.012	-0.09	0.035	*0.893	*0.816	0.658	*0.923	*0.899	0.448	*0.956	0.739
P value	Protein (MN)	Omega-3 PUFAs (MN)	Cu (E)	Fe (E)	Mn (E)	Zn (E)	Ca (E)	K (E)	Mg (E)	Na (E)	P (E)	Br (E)	acetic acid (V)	butanoic acid (V)	decanoic acid (V)	dodecanoic acid (V)	formic acid (V)	heptanoic acid (V)	hexanoic acid (V)	nonanoic acid (V)	octanoic acid (V)	pentanoic acid (V)	propanoic acid (V)	tetradecanoic acid (V)	(E)-2-pentenol (V)	(E)-3-hexenol (V)	1-dodecanol (V)	1-heptanol (V)	1-hexanol (V)	1-nonadecanol (V)	1-octanol (V)	1-octen-3-ol (V)	1-pentadecanol (V)	1-pentanol (V)	1-penten-3-ol (V)	1-tetradecanol (V)	1-undecanol (V)	2,3-butanediol (V)	2-ethyl-1-hexanol (V)	3-octanol (V)	(E)-2-decenal (V)	(E)-2-hexenal (V)	(E)-2-nonenal (V)	(E)-2-octenal (V)	(E,E)-2,4-decadienal (V)	(E,E)-2,4-heptadienal (V)	(E,E)-2,4-nonadienal (V)	(E,Z)-2,6-nonadienal (V)	(E)-2-heptenal (V)
Protein (MN)	*0	0.781	0.984	0.263	0.618	0.667	0.524	*0.01	0.9	0.223	0.974	0.499	0.296	0.804	0.967	0.232	0.567	0.57	0.277	0.574	0.615	0.212	*0.001	0.75	0.696	0.488	0.287	*0.001	0.167	0.427	*0	0.719	0.402	0.12	0.5	0.418	0.557	*0.003	0.646	0.434	0.657	0.388	0.342	0.552	0.583	0.566	0.765	0.53	0.681
Omega-3 PUFAs (MN)	0.781	*0	0.603	0.562	0.596	0.252	0.444	0.849	0.146	0.323	0.642	0.604	0.223	*0	0.674	0.57	0.188	0.997	0.073	0.663	0.906	0.937	0.79	0.273	*0.006	0.051	0.15	0.983	0.751	0.31	0.939	0.137	0.259	0.106	0.083	0.389	0.273	0.873	0.849	0.881	0.982	*0.009	0.06	*0.039	*0.001	*0.01	0.309	*0.003	0.055
Cu (E)	0.984	0.603	*0	0.298	0.924	0.075	0.41	0.615	0.344	*0.038	0.315	0.697	0.354	0.44	0.806	0.935	0.858	0.983	0.894	0.543	0.635	0.628	0.852	0.63	0.48	0.378	0.353	0.703	0.189	0.753	0.974	0.194	0.727	0.668	0.463	0.473	0.882	0.815	0.571	0.449	0.764	0.612	0.928	0.541	0.454	0.497	0.481	0.572	0.437
Fe (E)	0.263	0.562	0.298	*0	0.943	0.738	0.871	0.292	*0.031	0.964	0.803	0.944	0.061	0.535	*0.038	0.798	0.602	*0.026	0.329	*0.003	*0.008	0.177	0.322	*0.044	0.986	0.744	*0.016	0.352	*0.017	0.089	0.21	0.823	0.124	0.216	0.754	*0.002	0.579	0.252	0.114	0.078	0.068	0.713	0.357	0.791	0.865	0.852	0.352	0.949	0.632
Mn (E)	0.618	0.596	0.924	0.943	*0	0.139	0.887	0.994	0.534	0.655	0.557	*0.002	0.587	0.54	0.832	0.563	0.999	0.597	0.463	0.687	0.609	0.168	0.637	0.323	0.688	0.617	0.402	0.545	0.3	0.405	0.618	0.763	0.057	0.519	0.252	0.596	*0.002	0.666	0.917	0.792	0.505	0.624	0.902	0.446	0.655	0.592	0.283	0.94	0.427
Zn (E)	0.667	0.252	0.075	0.738	0.139	*0	0.803	0.261	0.304	*0.012	0.345	0.322	0.981	0.153	0.981	0.422	0.774	0.536	0.225	0.907	0.772	0.421	0.739	0.371	0.188	0.089	0.39	0.984	0.327	0.884	0.702	0.254	0.262	0.624	0.787	0.598	0.157	0.798	0.457	0.885	0.373	0.178	0.436	0.219	0.176	0.136	0.107	0.301	0.105
Ca (E)	0.524	0.444	0.41	0.871	0.887	0.803	*0	0.396	0.916	0.639	*0.027	0.679	0.148	0.457	0.34	*0.045	0.064	0.489	0.45	0.87	0.674	0.383	0.252	0.578	0.328	0.565	0.448	0.308	0.739	0.55	0.421	0.543	0.852	0.276	0.866	0.953	0.932	0.149	0.555	0.373	0.451	0.382	0.393	0.253	0.266	0.43	0.248	0.435	0.204
K (E)	*0.01	0.849	0.615	0.292	0.994	0.261	0.396	*0	0.808	0.092	0.921	0.892	0.2	0.751	0.801	0.169	0.181	0.367	0.299	0.4	0.438	0.667	*0.008	0.795	0.576	0.248	0.29	0.054	0.349	0.386	*0.005	0.422	0.567	0.206	0.501	0.392	0.779	*0.006	0.283	0.793	0.363	0.382	0.374	0.804	0.626	0.42	0.458	0.531	0.5
Mg (E)	0.9	0.146	0.344	*0.031	0.534	0.304	0.916	0.808	*0	0.432	0.865	0.755	0.209	0.154	*0.043	0.315	0.41	0.135	0.886	*0.034	0.073	0.388	0.909	*0.003	0.556	0.779	*0.009	0.966	0.073	0.058	0.756	0.783	*0.035	0.335	0.479	*0.003	0.207	0.698	0.121	0.464	0.192	0.584	0.916	0.146	0.3	0.605	0.76	0.472	0.822
Na (E)	0.223	0.323	*0.038	0.964	0.655	*0.012	0.639	0.092	0.432	*0	0.246	0.958	0.955	0.229	0.92	0.539	0.819	0.489	0.191	0.891	0.778	0.904	0.354	0.725	0.211	0.103	0.71	0.502	0.71	0.599	0.261	0.192	0.819	0.91	0.659	0.9	0.665	0.431	0.362	0.861	0.364	0.148	0.32	0.176	0.156	0.162	0.162	0.253	0.13
P (E)	0.974	0.642	0.315	0.803	0.557	0.345	*0.027	0.921	0.865	0.246	*0	0.971	0.711	0.63	0.252	0.232	0.264	0.242	0.278	0.568	0.435	0.476	0.557	0.673	0.517	0.601	0.613	0.705	0.665	0.38	0.877	0.914	0.993	0.79	0.821	0.834	0.554	0.476	0.409	0.145	0.186	0.393	0.497	0.12	0.35	0.529	0.108	0.708	0.179
Br (E)	0.499	0.604	0.697	0.944	*0.002	0.322	0.679	0.892	0.755	0.958	0.971	*0	0.557	0.56	0.808	0.531	0.921	0.624	0.524	0.595	0.535	0.14	0.63	0.396	0.657	0.599	0.546	0.458	0.502	0.3	0.524	0.831	0.081	0.401	0.101	0.726	*0.01	0.667	0.932	0.933	0.582	0.662	0.83	0.73	0.742	0.572	0.373	0.882	0.499
acetic acid (V)	0.296	0.223	0.354	0.061	0.587	0.981	0.148	0.2	0.209	0.955	0.711	0.557	*0	0.233	0.431	0.469	0.114	0.305	0.887	0.119	0.215	0.917	0.257	0.454	0.376	0.732	0.059	0.245	0.275	0.407	0.206	0.335	0.54	*0.049	0.544	0.158	0.962	0.122	0.473	0.457	0.353	0.638	0.825	0.491	0.318	0.548	0.873	0.332	0.686
butanoic acid (V)	0.804	*0	0.44	0.535	0.54	0.153	0.457	0.751	0.154	0.229	0.63	0.56	0.233	*0	0.715	0.552	0.293	0.935	0.077	0.701	0.945	0.926	0.803	0.275	*0.003	*0.024	0.152	0.906	0.667	0.357	0.946	0.077	0.248	0.096	0.111	0.398	0.262	0.885	0.996	0.986	0.912	*0.008	0.063	0.058	*0.001	*0.005	0.24	*0.002	*0.037
decanoic acid (V)	0.967	0.674	0.806	*0.038	0.832	0.981	0.34	0.801	*0.043	0.92	0.252	0.808	0.431	0.715	*0	0.161	0.978	*0.002	0.359	*0.004	*0.002	0.344	0.828	*0.022	0.723	0.577	0.206	0.739	0.27	0.052	0.903	0.874	0.228	0.807	0.844	*0.019	0.806	0.921	*0.016	0.121	*0.004	0.645	0.355	0.903	0.938	0.671	0.085	0.966	0.306
dodecanoic acid (V)	0.232	0.57	0.935	0.798	0.563	0.422	*0.045	0.169	0.315	0.539	0.232	0.531	0.469	0.552	0.161	*0	0.353	0.5	0.768	0.596	0.552	0.441	0.096	0.137	0.846	0.664	0.884	0.171	0.948	0.272	0.227	0.877	0.348	0.654	0.696	0.478	0.515	0.108	0.485	0.505	0.492	0.716	0.947	0.795	0.776	0.716	0.693	0.691	0.893
formic acid (V)	0.567	0.188	0.858	0.602	0.999	0.774	0.064	0.181	0.41	0.819	0.264	0.921	0.114	0.293	0.978	0.353	*0	0.833	0.46	0.601	0.794	0.429	0.383	0.742	0.404	0.883	0.188	0.572	0.759	0.544	0.41	0.983	0.605	0.189	0.267	0.506	0.576	0.184	0.465	0.348	0.753	0.385	0.456	0.101	0.214	0.531	0.765	0.377	0.461
heptanoic acid (V)	0.57	0.997	0.983	*0.026	0.597	0.536	0.489	0.367	0.135	0.489	0.242	0.624	0.305	0.935	*0.002	0.5	0.833	*0	0.122	*0.001	*0	0.392	0.745	0.096	0.438	0.261	0.24	0.924	0.262	0.081	0.524	0.637	0.37	0.746	0.952	*0.031	0.944	0.693	*0.006	0.109	*0	0.32	0.164	0.786	0.604	0.351	*0.018	0.645	0.125
hexanoic acid (V)	0.277	0.073	0.894	0.329	0.463	0.225	0.45	0.299	0.886	0.191	0.278	0.524	0.887	0.077	0.359	0.768	0.46	0.122	*0	0.272	0.16	0.381	0.386	0.895	*0.025	*0.028	0.957	0.552	0.483	0.779	0.343	0.301	0.878	0.689	0.325	0.563	0.411	0.573	0.33	0.139	0.155	*0.002	*0.003	0.057	*0.018	*0.013	*0.025	*0.04	*0.006
nonanoic acid (V)	0.574	0.663	0.543	*0.003	0.687	0.907	0.87	0.4	*0.034	0.891	0.568	0.595	0.119	0.701	*0.004	0.596	0.601	*0.001	0.272	*0	*0	0.418	0.66	0.054	0.76	0.508	0.077	0.809	0.12	0.095	0.489	0.942	0.265	0.515	0.93	*0.006	0.89	0.549	*0.023	0.13	*0.006	0.6	0.31	0.815	0.998	0.639	0.116	0.956	0.365
octanoic acid (V)	0.615	0.906	0.635	*0.008	0.609	0.772	0.674	0.438	0.073	0.778	0.435	0.535	0.215	0.945	*0.002	0.552	0.794	*0	0.16	*0	*0	0.403	0.728	0.08	0.535	0.351	0.159	0.906	0.158	0.126	0.553	0.784	0.35	0.719	0.896	*0.015	0.97	0.66	*0.019	0.105	*0.002	0.405	0.188	0.967	0.746	0.438	0.052	0.732	0.207
pentanoic acid (V)	0.212	0.937	0.628	0.177	0.168	0.421	0.383	0.667	0.388	0.904	0.476	0.14	0.917	0.926	0.344	0.441	0.429	0.392	0.381	0.418	0.403	*0	0.395	0.124	0.763	0.877	0.285	0.256	0.058	0.151	0.252	0.951	0.063	0.42	0.579	0.166	0.195	0.505	0.584	0.072	0.549	0.524	0.277	0.585	0.646	0.783	0.747	0.629	0.673
propanoic acid (V)	*0.001	0.79	0.852	0.322	0.637	0.739	0.252	*0.008	0.909	0.354	0.557	0.63	0.257	0.803	0.828	0.096	0.383	0.745	0.386	0.66	0.728	0.395	*0	0.906	0.73	0.493	0.271	*0.002	0.161	0.649	*0	0.674	0.502	0.153	0.654	0.492	0.573	*0	0.769	0.711	0.851	0.467	0.409	0.787	0.687	0.592	0.956	0.536	0.831
tetradecanoic acid (V)	0.75	0.273	0.63	*0.044	0.323	0.371	0.578	0.795	*0.003	0.725	0.673	0.396	0.454	0.275	*0.022	0.137	0.742	0.096	0.895	0.054	0.08	0.124	0.906	*0	0.775	0.932	*0.03	0.897	0.074	*0.007	0.663	0.988	*0.006	0.367	0.328	*0.003	0.118	0.775	0.081	0.278	0.139	0.837	0.68	0.397	0.565	0.792	0.585	0.7	0.915
(E)-2-pentenol (V)	0.696	*0.006	0.48	0.986	0.688	0.188	0.328	0.576	0.556	0.211	0.517	0.657	0.376	*0.003	0.723	0.846	0.404	0.438	*0.025	0.76	0.535	0.763	0.73	0.775	*0	*0.001	0.473	0.898	0.907	0.834	0.8	*0.022	0.639	0.156	0.187	0.945	0.491	0.998	0.452	0.767	0.438	*0.001	*0.006	0.131	*0.001	*0	0.072	*0	*0.003
(E)-3-hexenol (V)	0.488	0.051	0.378	0.744	0.617	0.089	0.565	0.248	0.779	0.103	0.601	0.599	0.732	*0.024	0.577	0.664	0.883	0.261	*0.028	0.508	0.351	0.877	0.493	0.932	*0.001	*0	0.783	0.928	0.792	0.891	0.534	*0.011	0.794	0.365	0.375	0.793	0.569	0.661	0.207	0.85	0.24	*0.004	*0.011	0.271	*0.016	*0	*0.036	*0.006	*0.004
1-dodecanol (V)	0.287	0.15	0.353	*0.016	0.402	0.39	0.448	0.29	*0.009	0.71	0.613	0.546	0.059	0.152	0.206	0.884	0.188	0.24	0.957	0.077	0.159	0.285	0.271	*0.03	0.473	0.783	*0	0.29	*0.019	0.062	0.196	0.744	*0.021	0.054	0.269	*0.006	0.128	0.15	0.22	0.486	0.331	0.627	0.921	0.202	0.302	0.574	0.999	0.496	0.66
1-heptanol (V)	*0.001	0.983	0.703	0.352	0.545	0.984	0.308	0.054	0.966	0.502	0.705	0.458	0.245	0.906	0.739	0.171	0.572	0.924	0.552	0.809	0.906	0.256	*0.002	0.897	0.898	0.928	0.29	*0	0.188	0.632	*0.001	0.851	0.456	0.058	0.474	0.565	0.517	*0.004	0.924	0.5	0.947	0.724	0.667	0.71	0.912	0.971	0.766	0.858	0.859
1-hexanol (V)	0.167	0.751	0.189	*0.017	0.3	0.327	0.739	0.349	0.073	0.71	0.665	0.502	0.275	0.667	0.27	0.948	0.759	0.262	0.483	0.12	0.158	0.058	0.161	0.074	0.907	0.792	*0.019	0.188	*0	0.206	0.141	0.931	*0.046	0.265	0.806	*0.02	0.186	0.158	0.374	0.243	0.438	0.706	0.306	0.674	0.947	0.839	0.835	0.782	0.883
1-nonadecanol (V)	0.427	0.31	0.753	0.089	0.405	0.884	0.55	0.386	0.058	0.599	0.38	0.3	0.407	0.357	0.052	0.272	0.544	0.081	0.779	0.095	0.126	0.151	0.649	*0.007	0.834	0.891	0.062	0.632	0.206	*0	0.365	0.855	*0.014	0.197	0.09	*0.02	0.156	0.522	*0.038	0.311	0.083	0.965	0.707	0.651	0.707	0.893	0.429	0.741	0.764
1-octanol (V)	*0	0.939	0.974	0.21	0.618	0.702	0.421	*0.005	0.756	0.261	0.877	0.524	0.206	0.946	0.903	0.227	0.41	0.524	0.343	0.489	0.553	0.252	*0	0.663	0.8	0.534	0.196	*0.001	0.141	0.365	*0	0.755	0.343	0.081	0.432	0.335	0.501	*0.001	0.566	0.482	0.606	0.485	0.407	0.722	0.726	0.651	0.791	0.64	0.763
1-octen-3-ol (V)	0.719	0.137	0.194	0.823	0.763	0.254	0.543	0.422	0.783	0.192	0.914	0.831	0.335	0.077	0.874	0.877	0.983	0.637	0.301	0.942	0.784	0.951	0.674	0.988	*0.022	*0.011	0.744	0.851	0.931	0.855	0.755	*0	0.947	0.304	0.685	0.969	0.87	0.833	0.297	0.555	0.574	0.088	0.104	0.65	0.091	*0.028	0.249	*0.025	0.093
1-pentadecanol (V)	0.402	0.259	0.727	0.124	0.057	0.262	0.852	0.567	*0.035	0.819	0.993	0.081	0.54	0.248	0.228	0.348	0.605	0.37	0.878	0.265	0.35	0.063	0.502	*0.006	0.639	0.794	*0.021	0.456	*0.046	*0.014	0.343	0.947	*0	0.168	0.13	*0.026	*0.007	0.415	0.248	0.497	0.461	0.72	0.823	0.348	0.503	0.647	0.947	0.711	0.757
1-pentanol (V)	0.12	0.106	0.668	0.216	0.519	0.624	0.276	0.206	0.335	0.91	0.79	0.401	*0.049	0.096	0.807	0.654	0.189	0.746	0.689	0.515	0.719	0.42	0.153	0.367	0.156	0.365	0.054	0.058	0.265	0.197	0.081	0.304	0.168	*0	0.054	0.255	0.265	0.068	0.776	0.564	0.805	0.372	0.526	0.495	0.206	0.236	0.557	0.216	0.304
1-penten-3-ol (V)	0.5	0.083	0.463	0.754	0.252	0.787	0.866	0.501	0.479	0.659	0.821	0.101	0.544	0.111	0.844	0.696	0.267	0.952	0.325	0.93	0.896	0.579	0.654	0.328	0.187	0.375	0.269	0.474	0.806	0.09	0.432	0.685	0.13	0.054	*0	0.5	0.106	0.47	0.614	0.923	0.866	0.246	0.313	0.401	0.213	0.21	0.577	0.208	0.33
1-tetradecanol (V)	0.418	0.389	0.473	*0.002	0.596	0.598	0.953	0.392	*0.003	0.9	0.834	0.726	0.158	0.398	*0.019	0.478	0.506	*0.031	0.563	*0.006	*0.015	0.166	0.492	*0.003	0.945	0.793	*0.006	0.565	*0.02	*0.02	0.335	0.969	*0.026	0.255	0.5	*0	0.268	0.38	*0.046	0.201	0.065	0.901	0.457	0.489	0.704	0.963	0.412	0.867	0.729
1-undecanol (V)	0.557	0.273	0.882	0.579	*0.002	0.157	0.932	0.779	0.207	0.665	0.554	*0.01	0.962	0.262	0.806	0.515	0.576	0.944	0.411	0.89	0.97	0.195	0.573	0.118	0.491	0.569	0.128	0.517	0.186	0.156	0.501	0.87	*0.007	0.265	0.106	0.268	*0	0.501	0.69	0.869	0.857	0.456	0.797	0.211	0.385	0.449	0.39	0.658	0.379
2,3-butanediol (V)	*0.003	0.873	0.815	0.252	0.666	0.798	0.149	*0.006	0.698	0.431	0.476	0.667	0.122	0.885	0.921	0.108	0.184	0.693	0.573	0.549	0.66	0.505	*0	0.775	0.998	0.661	0.15	*0.004	0.158	0.522	*0.001	0.833	0.415	0.068	0.47	0.38	0.501	*0	0.669	0.789	0.778	0.721	0.62	0.917	0.995	0.832	0.964	0.826	0.964
2-ethyl-1-hexanol (V)	0.646	0.849	0.571	0.114	0.917	0.457	0.555	0.283	0.121	0.362	0.409	0.932	0.473	0.996	*0.016	0.485	0.465	*0.006	0.33	*0.023	*0.019	0.584	0.769	0.081	0.452	0.207	0.22	0.924	0.374	*0.038	0.566	0.297	0.248	0.776	0.614	*0.046	0.69	0.669	*0	0.502	*0.003	0.455	0.271	0.825	0.737	0.38	*0.047	0.655	0.188
3-octanol (V)	0.434	0.881	0.449	0.078	0.792	0.885	0.373	0.793	0.464	0.861	0.145	0.933	0.457	0.986	0.121	0.505	0.348	0.109	0.139	0.13	0.105	0.072	0.711	0.278	0.767	0.85	0.486	0.5	0.243	0.311	0.482	0.555	0.497	0.564	0.923	0.201	0.869	0.789	0.502	*0	0.181	0.425	0.285	0.279	0.594	0.712	0.273	0.828	0.39
(E)-2-decenal (V)	0.657	0.982	0.764	0.068	0.505	0.373	0.451	0.363	0.192	0.364	0.186	0.582	0.353	0.912	*0.004	0.492	0.753	*0	0.155	*0.006	*0.002	0.549	0.851	0.139	0.438	0.24	0.331	0.947	0.438	0.083	0.606	0.574	0.461	0.805	0.866	0.065	0.857	0.778	*0.003	0.181	*0	0.346	0.22	0.782	0.608	0.351	*0.01	0.68	0.112
(E)-2-hexenal (V)	0.388	*0.009	0.612	0.713	0.624	0.178	0.382	0.382	0.584	0.148	0.393	0.662	0.638	*0.008	0.645	0.716	0.385	0.32	*0.002	0.6	0.405	0.524	0.467	0.837	*0.001	*0.004	0.627	0.724	0.706	0.965	0.485	0.088	0.72	0.372	0.246	0.901	0.456	0.721	0.455	0.425	0.346	*0	*0.001	0.052	*0	*0	0.053	*0.002	*0.002
(E)-2-nonenal (V)	0.342	0.06	0.928	0.357	0.902	0.436	0.393	0.374	0.916	0.32	0.497	0.83	0.825	0.063	0.355	0.947	0.456	0.164	*0.003	0.31	0.188	0.277	0.409	0.68	*0.006	*0.011	0.921	0.667	0.306	0.707	0.407	0.104	0.823	0.526	0.313	0.457	0.797	0.62	0.271	0.285	0.22	*0.001	*0	0.179	*0.015	*0.004	0.056	*0.007	*0.008
(E)-2-octenal (V)	0.552	*0.039	0.541	0.791	0.446	0.219	0.253	0.804	0.146	0.176	0.12	0.73	0.491	0.058	0.903	0.795	0.101	0.786	0.057	0.815	0.967	0.585	0.787	0.397	0.131	0.271	0.202	0.71	0.674	0.651	0.722	0.65	0.348	0.495	0.401	0.489	0.211	0.917	0.825	0.279	0.782	0.052	0.179	*0	*0.021	0.134	0.261	0.132	0.102
(E,E)-2,4-decadienal (V)	0.583	*0.001	0.454	0.865	0.655	0.176	0.266	0.626	0.3	0.156	0.35	0.742	0.318	*0.001	0.938	0.776	0.214	0.604	*0.018	0.998	0.746	0.646	0.687	0.565	*0.001	*0.016	0.302	0.912	0.947	0.707	0.726	0.091	0.503	0.206	0.213	0.704	0.385	0.995	0.737	0.594	0.608	*0	*0.015	*0.021	*0	*0.002	0.119	*0.001	*0.009
(E,E)-2,4-heptadienal (V)	0.566	*0.01	0.497	0.852	0.592	0.136	0.43	0.42	0.605	0.162	0.529	0.572	0.548	*0.005	0.671	0.716	0.531	0.351	*0.013	0.639	0.438	0.783	0.592	0.792	*0	*0	0.574	0.971	0.839	0.893	0.651	*0.028	0.647	0.236	0.21	0.963	0.449	0.832	0.38	0.712	0.351	*0	*0.004	0.134	*0.002	*0	*0.049	*0.001	*0.002
(E,E)-2,4-nonadienal (V)	0.765	0.309	0.481	0.352	0.283	0.107	0.248	0.458	0.76	0.162	0.108	0.373	0.873	0.24	0.085	0.693	0.765	*0.018	*0.025	0.116	0.052	0.747	0.956	0.585	0.072	*0.036	0.999	0.766	0.835	0.429	0.791	0.249	0.947	0.557	0.577	0.412	0.39	0.964	*0.047	0.273	*0.01	0.053	0.056	0.261	0.119	*0.049	*0	0.191	*0.003
(E,Z)-2,6-nonadienal (V)	0.53	*0.003	0.572	0.949	0.94	0.301	0.435	0.531	0.472	0.253	0.708	0.882	0.332	*0.002	0.966	0.691	0.377	0.645	*0.04	0.956	0.732	0.629	0.536	0.7	*0	*0.006	0.496	0.858	0.782	0.741	0.64	*0.025	0.711	0.216	0.208	0.867	0.658	0.826	0.655	0.828	0.68	*0.002	*0.007	0.132	*0.001	*0.001	0.191	*0	*0.022
(E)-2-heptenal (V)	0.681	0.055	0.437	0.632	0.427	0.105	0.204	0.5	0.822	0.13	0.179	0.499	0.686	*0.037	0.306	0.893	0.461	0.125	*0.006	0.365	0.207	0.673	0.831	0.915	*0.003	*0.004	0.66	0.859	0.883	0.764	0.763	0.093	0.757	0.304	0.33	0.729	0.379	0.964	0.188	0.39	0.112	*0.002	*0.008	0.102	*0.009	*0.002	*0.003	*0.022	*0
(Z)-4-heptenal (V)	0.43	0.153	0.341	0.627	0.683	0.345	0.293	0.322	0.88	0.157	0.502	0.688	0.533	0.112	0.412	0.832	0.758	0.243	0.084	0.491	0.353	0.37	0.514	0.552	*0.013	*0.008	0.915	0.867	0.492	0.426	0.477	*0.006	0.563	0.536	0.795	0.498	0.742	0.688	0.13	0.738	0.242	*0.025	*0.013	0.414	*0.049	*0.015	0.089	*0.017	*0.025
(Z,Z)-2,4-heptadienal (V)	0.567	*0.007	0.523	0.888	0.598	0.149	0.436	0.444	0.558	0.176	0.547	0.575	0.52	*0.003	0.725	0.691	0.489	0.395	*0.013	0.689	0.48	0.778	0.589	0.743	*0	*0.001	0.537	0.956	0.85	0.832	0.659	*0.032	0.613	0.223	0.187	0.987	0.434	0.841	0.438	0.713	0.399	*0	*0.004	0.119	*0.001	*0	0.062	*0	*0.003
(Z,Z)-7,10-hexadienal (V)	0.821	0.748	0.419	0.767	*0.03	0.72	0.488	0.882	0.81	0.765	0.828	0.054	0.208	0.7	0.964	0.54	0.919	0.852	0.89	0.708	0.75	0.404	0.833	0.497	0.496	0.538	0.837	0.98	0.616	0.491	0.846	0.096	0.23	0.759	0.559	0.79	0.072	0.94	0.631	0.507	0.85	0.719	0.568	0.739	0.649	0.603	0.899	0.378	0.81
2-methylbutanal (V)	0.215	0.432	0.253	0.939	0.782	0.667	0.252	0.572	0.495	0.802	0.251	0.951	0.789	0.573	0.23	0.084	0.801	0.418	0.635	0.587	0.571	0.653	0.118	0.397	0.826	0.959	0.977	0.095	0.432	0.29	0.258	0.839	0.759	0.722	0.448	0.698	0.947	0.209	0.205	0.871	0.271	0.62	0.638	0.595	0.645	0.788	0.426	0.534	0.791
2-undecenal (V)	0.488	0.659	0.622	*0.029	0.431	0.609	0.515	0.463	0.307	0.611	0.249	0.433	0.329	0.675	*0.024	0.703	0.753	*0.004	*0.03	*0.01	*0.003	0.307	0.65	0.256	0.331	0.263	0.403	0.747	0.227	0.298	0.489	0.837	0.632	0.874	0.604	0.095	0.622	0.687	0.104	*0.022	*0.013	0.172	0.079	0.422	0.382	0.256	*0.027	0.471	0.091
3-methylbutanal (V)	0.344	0.941	0.438	0.389	0.77	0.514	0.11	0.219	0.323	0.42	0.217	0.712	0.88	0.848	0.071	*0.034	0.182	0.233	0.6	0.25	0.195	0.419	0.197	0.233	0.867	0.895	0.878	0.29	0.677	0.547	0.324	0.623	0.693	0.555	0.559	0.374	0.819	0.18	0.542	0.108	0.293	0.84	0.607	0.778	0.895	0.936	0.373	0.94	0.543
9,12,15-octadecatrienal (V)	0.38	0.685	0.836	0.891	0.087	0.419	0.679	0.951	0.834	0.866	0.688	*0.014	0.722	0.571	0.622	0.723	0.597	0.517	0.676	0.467	0.42	0.123	0.589	0.731	0.489	0.368	0.816	0.258	0.713	0.509	0.444	0.605	0.297	0.269	0.143	0.975	0.17	0.661	0.52	0.636	0.469	0.672	0.698	0.737	0.802	0.436	0.338	0.708	0.45
benzaldehyde (V)	0.911	0.055	0.056	0.246	0.938	0.213	0.113	0.966	0.173	0.147	0.302	0.727	*0.033	*0.036	0.739	0.796	0.27	0.889	0.391	0.419	0.622	0.947	0.759	0.496	0.059	0.138	0.109	0.596	0.361	0.777	0.767	0.06	0.552	0.132	0.675	0.337	0.716	0.513	0.887	0.745	0.987	0.128	0.292	0.139	*0.038	0.098	0.376	0.064	0.13
decanal (V)	0.77	0.446	0.338	0.343	0.843	0.669	0.233	0.638	0.301	0.353	0.066	0.524	0.682	0.526	0.075	0.165	0.832	0.109	0.755	0.224	0.228	0.373	0.868	0.102	0.903	0.889	0.421	0.954	0.786	*0.009	0.736	0.928	0.205	0.443	0.122	0.197	0.543	0.986	0.071	0.317	0.07	0.986	0.863	0.944	0.887	0.941	0.258	0.706	0.579
furfural (V)	0.878	*0.022	0.555	0.33	0.549	0.726	0.511	0.965	0.237	0.597	0.866	0.644	*0.05	*0.026	0.402	0.757	0.283	0.529	0.446	0.318	0.468	0.792	0.814	0.429	0.056	0.175	0.253	0.954	0.893	0.395	0.983	0.062	0.657	0.139	0.304	0.376	0.995	0.866	0.68	0.584	0.503	0.129	0.198	0.322	0.053	0.099	0.86	*0.018	0.32
heptanal (V)	0.661	0.109	0.397	0.607	0.987	0.319	0.092	0.585	0.932	0.194	0.198	0.931	0.461	0.086	0.251	0.547	0.4	0.149	*0.034	0.404	0.246	0.341	0.848	0.552	*0.008	*0.014	0.864	0.867	0.639	0.465	0.744	*0.042	0.743	0.361	0.589	0.538	0.924	0.936	0.14	0.424	0.148	*0.012	*0.007	0.209	*0.022	*0.011	*0.024	*0.022	*0.003
hexanal (V)	0.528	*0.009	0.417	0.945	0.576	0.098	0.499	0.364	0.512	0.12	0.569	0.577	0.545	*0.003	0.787	0.606	0.603	0.419	*0.019	0.731	0.526	0.871	0.542	0.685	*0	*0	0.527	0.924	0.925	0.838	0.611	*0.023	0.584	0.253	0.238	0.94	0.431	0.774	0.42	0.818	0.405	*0.001	*0.009	0.132	*0.002	*0	0.064	*0.001	*0.004
methional (V)	0.893	0.65	0.881	0.814	*0	0.17	0.665	0.756	0.645	0.658	0.681	*0.002	0.354	0.608	0.807	0.394	0.854	0.523	0.388	0.549	0.502	0.249	0.936	0.382	0.736	0.617	0.617	0.839	0.512	0.466	0.907	0.687	0.104	0.759	0.281	0.767	*0.007	0.979	0.89	0.667	0.468	0.602	0.832	0.473	0.7	0.606	0.306	0.955	0.465
nonanal (V)	0.751	*0.023	0.149	0.815	0.582	0.064	0.131	0.615	0.381	0.054	0.144	0.778	0.305	*0.012	0.7	0.931	0.339	0.428	*0.044	0.891	0.645	0.785	0.938	0.724	*0.005	*0.014	0.3	0.813	0.691	0.97	0.877	0.059	0.576	0.219	0.465	0.774	0.409	0.81	0.425	0.676	0.359	*0.008	*0.049	*0.045	*0.002	*0.007	*0.042	*0.017	*0.003
octanal (V)	0.394	0.373	0.248	0.417	0.457	*0.036	0.615	0.105	0.835	*0.034	0.326	0.577	0.716	0.253	0.244	0.826	0.663	0.058	0.061	0.195	0.131	0.889	0.483	0.695	0.084	*0.012	0.81	0.846	0.79	0.369	0.388	0.095	0.929	0.866	0.928	0.436	0.633	0.516	*0.03	0.635	*0.032	0.07	0.086	0.433	0.161	*0.047	*0.007	0.173	*0.018
tetradecanal (V)	0.441	0.343	0.692	0.386	*0.035	0.501	0.64	0.546	0.168	0.801	0.801	*0.021	0.885	0.369	0.385	0.322	0.622	0.531	0.78	0.537	0.62	0.115	0.593	*0.04	0.736	0.896	0.124	0.554	0.225	*0.014	0.398	0.686	*0.002	0.245	*0.044	0.136	*0.006	0.521	0.261	0.763	0.554	0.755	0.916	0.466	0.632	0.718	0.961	0.805	0.827
3-methylbutanamide (V)	0.492	0.365	0.994	0.654	0.606	0.86	0.239	0.403	0.589	0.853	0.066	0.901	0.773	0.337	0.232	0.098	0.537	0.435	0.893	0.51	0.513	0.697	0.231	0.427	0.416	0.362	0.95	0.512	0.722	0.374	0.489	0.189	0.805	0.746	0.543	0.653	0.772	0.303	0.713	0.187	0.393	0.548	0.574	0.799	0.564	0.407	0.641	0.253	0.943
trimethylamine (V)	0.521	0.565	0.452	0.14	0.794	0.566	0.603	0.237	0.111	0.324	0.4	0.693	0.436	0.709	*0.04	0.448	0.351	*0.029	0.556	0.06	0.068	0.476	0.681	0.051	0.741	0.405	0.148	0.886	0.381	*0.005	0.44	0.417	0.12	0.463	0.247	*0.045	0.414	0.55	*0.001	0.555	*0.017	0.712	0.491	0.698	0.995	0.657	0.15	0.924	0.392
benzothiazole (V)	0.515	0.229	0.625	0.837	0.051	*0.029	0.487	0.259	0.22	0.182	0.941	0.093	0.621	0.183	0.608	0.051	0.722	0.864	0.243	0.986	0.929	0.3	0.432	0.124	0.338	0.227	0.448	0.632	0.514	0.332	0.542	0.65	0.087	0.771	0.354	0.459	*0.045	0.49	0.971	0.915	0.782	0.251	0.531	0.258	0.282	0.241	0.382	0.391	0.318
benzyl alcohol (V)	0.372	0.442	0.383	0.114	0.943	0.868	0.361	0.764	0.594	0.873	0.29	0.955	0.729	0.572	0.204	0.658	0.213	0.157	*0.045	0.192	0.135	*0.047	0.565	0.379	0.366	0.501	0.606	0.471	0.15	0.516	0.443	0.961	0.561	0.895	0.535	0.26	0.888	0.736	0.571	*0.003	0.274	0.162	0.073	0.192	0.27	0.345	0.247	0.362	0.217
guaiacol (V)	0.919	0.763	0.413	0.237	0.529	0.836	0.189	0.613	0.562	0.818	0.113	0.593	0.796	0.893	0.112	0.26	0.147	0.161	0.21	0.202	0.144	0.252	0.644	0.404	0.697	0.903	0.88	0.847	0.546	0.595	0.851	0.53	0.851	0.857	0.514	0.395	0.542	0.559	0.625	*0.005	0.231	0.478	0.359	0.293	0.57	0.697	0.241	0.837	0.347
m-cresol (V)	0.481	0.482	0.39	0.229	0.75	0.658	0.335	0.404	0.273	0.279	0.1	0.45	0.537	0.556	0.081	0.286	0.735	0.086	0.625	0.178	0.188	0.256	0.807	0.085	0.958	0.795	0.29	0.737	0.57	*0.003	0.45	0.875	0.138	0.295	0.099	0.131	0.454	0.705	0.058	0.258	0.061	0.873	0.726	0.901	0.951	0.978	0.256	0.803	0.55
p-cresol (V)	0.708	0.971	0.577	0.155	0.134	0.587	0.694	0.747	0.647	0.74	0.167	0.232	0.215	0.976	0.158	0.843	0.705	0.095	0.184	0.111	0.093	0.642	0.929	0.647	0.882	0.828	0.717	0.788	0.701	0.599	0.719	0.411	0.871	0.681	0.716	0.402	0.253	0.908	0.484	*0.021	0.116	0.551	0.53	0.337	0.748	0.761	0.166	0.915	0.383
p-ethylguaiacol (V)	0.728	0.64	*0	0.209	0.879	0.111	0.335	0.88	0.336	0.095	0.309	0.764	0.253	0.474	0.801	0.767	0.961	0.9	0.965	0.474	0.57	0.513	0.581	0.601	0.533	0.467	0.259	0.459	0.112	0.854	0.687	0.233	0.637	0.502	0.541	0.39	0.819	0.554	0.642	0.382	0.835	0.723	0.949	0.609	0.52	0.575	0.529	0.652	0.493
styrene (V)	0.624	0.641	0.905	0.721	0.725	0.618	*0.006	0.291	0.739	0.839	0.085	0.634	0.345	0.752	0.247	*0.03	*0.027	0.454	0.467	0.651	0.513	0.141	0.341	0.349	0.563	0.907	0.793	0.511	0.762	0.517	0.522	1	0.594	0.495	0.769	0.642	0.891	0.224	0.726	0.121	0.52	0.528	0.406	0.347	0.457	0.68	0.433	0.631	0.397
ethyl decanoate (V)	0.715	0.94	0.682	0.767	0.6	0.676	0.622	0.938	0.345	0.514	0.153	0.907	0.91	0.854	0.753	0.988	0.463	0.823	0.888	0.64	0.655	0.743	0.966	0.581	0.571	0.467	0.517	0.587	0.45	0.997	0.812	0.224	0.624	0.528	0.558	0.52	0.51	0.921	0.48	0.332	0.88	0.883	0.609	0.187	0.963	0.593	0.951	0.567	0.873
ethyl hexanoate (V)	0.669	0.554	0.681	0.903	*0	0.296	0.749	0.947	0.621	0.924	0.761	*0	0.509	0.544	0.847	0.491	0.902	0.624	0.412	0.627	0.558	0.245	0.738	0.346	0.691	0.668	0.499	0.654	0.505	0.309	0.667	0.652	0.069	0.527	0.126	0.679	*0.003	0.745	0.943	0.673	0.595	0.599	0.805	0.474	0.663	0.596	0.367	0.896	0.482
ethyl octanoate (V)	0.1	0.48	0.9	0.899	0.766	0.805	0.979	0.457	0.244	0.378	0.657	0.475	0.983	0.599	0.369	0.365	0.492	0.611	0.492	0.49	0.516	0.316	0.186	0.484	0.877	0.985	0.737	0.057	0.864	0.826	0.164	0.757	0.894	0.449	0.78	0.592	0.955	0.314	0.358	0.437	0.547	0.537	0.724	0.112	0.457	0.846	0.763	0.648	0.946
methyl (Z)-4-octenoate (V)	0.715	0.94	0.682	0.767	0.6	0.676	0.622	0.938	0.345	0.514	0.153	0.907	0.91	0.854	0.753	0.988	0.463	0.823	0.888	0.64	0.655	0.743	0.966	0.581	0.571	0.467	0.517	0.587	0.45	0.997	0.812	0.224	0.624	0.528	0.558	0.52	0.51	0.921	0.48	0.332	0.88	0.883	0.609	0.187	0.963	0.593	0.951	0.567	0.873
methyl acetate (V)	0.183	0.921	0.212	0.573	0.877	0.345	0.526	0.189	0.289	0.126	0.904	0.49	0.774	0.98	0.261	0.218	0.456	0.514	0.856	0.388	0.338	0.904	0.234	0.413	0.713	0.915	0.853	0.162	0.583	0.931	0.197	0.982	0.871	0.247	0.183	0.493	0.896	0.224	0.691	0.673	0.627	0.9	0.6	0.636	0.982	0.796	0.661	0.839	0.712
methyl decanoate (V)	*0	0.692	0.95	0.438	0.66	0.697	0.388	*0.022	0.837	0.279	0.794	0.551	0.361	0.735	0.709	0.116	0.618	0.862	0.35	0.843	0.89	0.316	*0	0.944	0.748	0.579	0.44	*0	0.258	0.715	*0.001	0.808	0.607	0.155	0.621	0.673	0.671	*0.004	0.969	0.571	0.962	0.435	0.439	0.509	0.586	0.623	0.989	0.537	0.822
methyl dodecanoate (V)	*0.038	0.189	0.93	0.802	0.643	0.291	0.591	0.106	0.294	0.179	0.924	0.799	0.646	0.22	0.534	0.056	0.906	0.948	0.123	0.932	0.997	0.67	*0.042	0.359	0.352	0.321	0.841	0.051	0.721	0.655	0.065	0.727	0.583	0.661	0.674	0.764	0.496	0.108	0.766	0.546	0.989	0.148	0.274	0.105	0.184	0.268	0.664	0.244	0.418
(E)-2-pentenylfuran (V)	0.341	0.647	0.501	0.56	*0.024	0.698	0.664	0.408	0.344	0.582	0.918	*0.016	0.882	0.699	0.587	0.521	0.64	0.656	0.931	0.725	0.776	0.148	0.442	0.127	0.932	0.78	0.232	0.493	0.268	0.056	0.32	0.352	*0.017	0.392	0.096	0.251	*0.009	0.429	0.293	0.989	0.669	0.961	0.698	0.605	0.944	0.96	0.991	0.82	0.977
2-acetylfuran (V)	0.661	0.109	0.572	0.59	0.195	0.987	0.362	0.938	0.531	0.608	0.989	0.237	0.076	0.125	0.652	0.911	0.295	0.713	0.487	0.485	0.626	0.342	0.686	0.909	0.115	0.256	0.577	0.838	0.729	0.883	0.785	0.075	0.759	0.366	0.681	0.745	0.489	0.982	0.914	0.827	0.654	0.185	0.182	0.427	0.11	0.178	0.893	*0.044	0.389
2-pentylfuran (V)	0.073	0.526	0.467	*0.049	0.4	0.51	0.996	0.321	0.258	0.875	0.645	0.311	0.213	0.429	0.351	0.851	0.946	0.326	0.551	0.245	0.309	*0.017	0.172	0.135	0.675	0.772	0.074	0.062	*0.046	0.099	0.071	0.525	0.069	*0.042	0.29	0.087	0.275	0.162	0.566	0.057	0.457	0.926	0.637	0.86	0.818	0.759	0.901	0.784	0.938
4-methyl-5H-furan-2-one (V)	0.678	*0	0.636	0.627	0.971	0.409	0.459	0.787	0.248	0.381	0.819	0.911	0.181	*0.001	0.685	0.63	0.229	0.968	0.102	0.668	0.894	0.734	0.663	0.43	*0.005	*0.044	0.272	0.92	0.999	0.43	0.823	0.067	0.498	0.139	0.14	0.527	0.577	1	0.924	0.972	0.925	*0.012	*0.041	0.101	*0.002	*0.01	0.399	*0	0.078
(E,E)-3,5-octadien-2-one (V)	0.813	0.061	0.406	0.795	0.816	0.227	0.254	0.572	0.937	0.235	0.47	0.758	0.44	*0.035	0.413	0.839	0.588	0.244	0.054	0.506	0.33	0.726	0.864	0.829	*0.001	*0.001	0.726	0.711	0.791	0.79	0.877	*0.008	0.954	0.194	0.345	0.729	0.726	0.931	0.181	0.796	0.23	*0.01	*0.01	0.323	*0.019	*0.001	*0.035	*0.007	*0.003
1-hydroxy-2-propanone (V)	0.857	*0.039	0.801	0.438	0.6	0.912	0.523	0.767	0.439	0.905	0.72	0.829	0.063	*0.044	0.583	0.923	0.297	0.646	0.486	0.48	0.648	0.875	0.981	0.578	0.056	0.178	0.336	0.691	0.987	0.383	0.747	0.064	0.697	0.069	0.169	0.519	0.997	0.693	0.793	0.569	0.594	0.161	0.182	0.521	0.09	0.102	0.813	*0.024	0.32
1-octen-3-one (V)	0.514	*0.005	0.453	0.933	0.536	0.106	0.394	0.424	0.451	0.118	0.424	0.579	0.522	*0.002	0.769	0.667	0.432	0.41	*0.008	0.743	0.524	0.756	0.574	0.666	*0	*0.002	0.462	0.89	0.943	0.825	0.618	0.053	0.549	0.258	0.22	0.904	0.367	0.835	0.489	0.633	0.405	*0	*0.007	0.06	*0	*0	0.056	*0.001	*0.002
2,3-butanedione (V)	0.738	*0.042	0.065	0.509	0.945	0.145	0.135	0.68	0.277	0.061	0.251	0.724	0.121	*0.025	0.957	0.905	0.355	0.8	0.19	0.694	0.92	0.724	0.913	0.669	*0.023	0.052	0.254	0.874	0.616	0.98	0.874	*0.032	0.729	0.253	0.735	0.584	0.77	0.82	0.624	0.987	0.702	*0.046	0.132	0.097	*0.013	*0.037	0.212	*0.026	0.051
2,3-dimethyl-2-cyclopentenone (V)	0.728	0.64	*0	0.209	0.879	0.111	0.335	0.88	0.336	0.095	0.309	0.764	0.253	0.474	0.801	0.767	0.961	0.9	0.965	0.474	0.57	0.513	0.581	0.601	0.533	0.467	0.259	0.459	0.112	0.854	0.687	0.233	0.637	0.502	0.541	0.39	0.819	0.554	0.642	0.382	0.835	0.723	0.949	0.609	0.52	0.575	0.529	0.652	0.493
2,3-pentandione (V)	0.591	*0.007	0.493	0.918	0.6	0.14	0.447	0.444	0.557	0.172	0.571	0.573	0.505	*0.003	0.738	0.688	0.522	0.406	*0.018	0.704	0.495	0.823	0.605	0.734	*0	*0	0.529	0.989	0.878	0.826	0.68	*0.025	0.606	0.211	0.192	0.972	0.441	0.852	0.427	0.772	0.405	*0	*0.006	0.137	*0.002	*0	0.064	*0	*0.003
2-butanone (V)	0.351	0.187	0.586	0.882	0.129	0.966	0.356	0.675	0.683	0.465	0.809	0.121	0.202	0.218	0.817	0.899	0.344	0.913	0.391	0.671	0.797	0.132	0.437	0.847	0.17	0.296	0.854	0.503	0.494	0.774	0.453	0.131	0.486	0.722	0.99	0.985	0.339	0.691	0.94	0.853	0.832	0.181	0.154	0.364	0.134	0.226	0.837	0.073	0.396
2-decanone (V)	0.241	0.29	0.745	0.792	0.158	0.259	0.353	0.251	0.338	0.423	0.913	0.196	0.389	0.318	0.597	*0.031	0.94	0.904	0.19	0.91	0.865	0.759	0.191	0.22	0.515	0.452	0.746	0.229	0.971	0.354	0.273	0.921	0.229	0.844	0.336	0.673	0.126	0.256	0.689	0.618	0.951	0.286	0.473	0.212	0.362	0.391	0.63	0.475	0.512
2-heptanone (V)	0.581	0.247	0.644	0.699	0.953	0.603	0.105	0.16	0.499	0.646	0.349	0.922	0.168	0.383	0.988	0.365	*0	0.816	0.506	0.648	0.823	0.383	0.413	0.803	0.5	0.992	0.263	0.632	0.891	0.533	0.43	0.839	0.668	0.245	0.252	0.578	0.628	0.213	0.411	0.304	0.704	0.461	0.496	0.145	0.291	0.633	0.874	0.455	0.569
2-nonanone (V)	0.694	0.239	0.642	0.719	*0.028	0.06	0.917	0.593	0.118	0.226	0.447	0.121	0.806	0.233	0.647	0.223	0.73	0.926	0.244	0.847	0.963	0.467	0.754	0.107	0.477	0.476	0.234	0.752	0.324	0.322	0.777	0.922	*0.05	0.734	0.38	0.318	*0.011	0.864	0.709	0.678	0.843	0.311	0.667	0.068	0.273	0.393	0.4	0.556	0.351
2-octanone (V)	0.255	0.322	0.817	0.177	0.303	0.165	0.512	0.212	0.871	0.139	0.139	0.449	0.481	0.308	0.18	0.869	0.742	*0.034	*0.003	0.116	0.065	0.432	0.416	0.687	0.158	0.103	0.791	0.518	0.529	0.462	0.288	0.579	0.999	0.914	0.665	0.372	0.388	0.507	0.179	0.067	*0.04	*0.045	0.05	0.112	0.13	0.1	*0.011	0.245	*0.025
2-undecanone (V)	0.974	0.121	0.923	0.555	0.065	0.286	0.984	0.931	0.074	0.633	0.666	0.115	0.858	0.157	0.462	0.285	0.333	0.757	0.289	0.61	0.747	0.527	0.974	0.056	0.433	0.609	0.117	0.927	0.369	0.087	0.902	0.816	*0.019	0.41	0.098	0.186	*0.008	0.834	0.334	0.686	0.76	0.31	0.626	0.058	0.227	0.403	0.645	0.45	0.446
3,5-octadien-2-one (V)	0.536	*0.027	0.471	0.738	0.731	0.168	0.395	0.376	0.782	0.16	0.523	0.698	0.577	*0.015	0.541	0.835	0.61	0.271	*0.017	0.531	0.354	0.68	0.571	0.999	*0	*0	0.731	0.968	0.714	0.903	0.606	*0.015	0.853	0.288	0.301	0.784	0.618	0.79	0.258	0.701	0.272	*0.001	*0.003	0.2	*0.005	*0	*0.04	*0.001	*0.002
3-octen-2-one (V)	0.811	0.76	0.436	0.384	0.829	0.48	*0.031	0.831	0.626	0.277	*0.002	0.85	0.92	0.733	0.06	0.156	0.419	0.06	0.192	0.228	0.153	0.236	0.777	0.255	0.43	0.436	0.887	0.84	0.813	0.117	0.869	0.695	0.524	0.969	0.707	0.345	0.931	0.713	0.126	0.084	*0.047	0.318	0.281	0.265	0.372	0.426	*0.049	0.608	0.12
acetoin (V)	0.932	0.345	0.097	*0.013	0.692	0.48	0.767	0.889	*0.022	0.369	0.99	0.48	0.072	0.313	0.052	0.605	0.661	0.094	0.709	*0.012	*0.027	0.582	0.925	0.103	0.657	0.818	0.073	0.926	0.131	0.328	0.818	0.416	0.365	0.464	0.896	*0.032	0.914	0.755	0.286	0.178	0.162	0.82	0.778	0.472	0.475	0.755	0.556	0.525	0.972
(E,E)-1,3-(Z)-5-octatriene (V)	0.444	0.842	0.432	0.743	*0.014	0.695	0.896	0.516	0.904	0.689	0.506	*0.016	0.551	0.895	0.567	0.953	0.565	0.546	0.552	0.515	0.461	0.51	0.414	0.669	0.997	0.912	0.607	0.492	0.615	0.498	0.434	0.301	0.2	0.596	0.195	0.881	*0.026	0.432	0.896	0.343	0.556	0.861	0.97	0.525	0.91	0.938	0.452	0.777	0.657
2-acetyl-1-pyrroline (V)	0.512	0.464	0.082	*0.005	0.745	0.518	0.751	0.662	0.083	0.551	0.857	0.628	*0.044	0.385	0.106	0.822	0.834	0.116	0.496	*0.026	*0.046	0.316	0.57	0.158	0.675	0.799	0.077	0.469	0.077	0.327	0.451	0.305	0.356	0.258	0.982	*0.044	0.932	0.473	0.434	*0.047	0.212	0.992	0.659	0.834	0.634	0.794	0.596	0.611	0.942
indole (V)	0.173	0.431	0.894	0.427	0.109	0.083	0.605	0.088	0.683	0.15	0.612	0.2	0.217	0.4	0.785	0.149	0.703	0.321	0.08	0.402	0.362	0.908	0.193	0.605	0.421	0.251	0.939	0.275	0.86	0.953	0.182	0.875	0.481	0.664	0.643	0.842	0.171	0.216	0.598	0.389	0.313	0.2	0.323	0.222	0.339	0.279	0.195	0.489	0.239
limonene (V)	0.593	0.426	0.851	0.895	0.086	0.558	0.338	0.439	0.414	0.894	0.13	0.193	0.851	0.508	0.781	0.761	0.114	0.737	0.355	0.929	0.78	0.918	0.407	0.497	0.699	0.966	0.232	0.606	0.424	0.499	0.49	0.447	0.179	0.452	0.264	0.542	*0.037	0.309	0.668	0.203	0.731	0.529	0.75	0.082	0.434	0.703	0.407	0.854	0.43
m/z 79 (V)	0.624	0.495	*0.002	0.236	0.466	*0.039	0.311	0.934	0.266	0.084	0.21	0.805	0.318	0.347	0.898	0.832	0.924	0.951	0.815	0.587	0.72	0.371	0.481	0.463	0.425	0.376	0.162	0.358	0.062	0.969	0.577	0.291	0.367	0.362	0.836	0.337	0.423	0.447	0.634	0.516	0.684	0.576	0.947	0.425	0.399	0.446	0.333	0.594	0.329
pyridine (V)	0.62	0.276	0.076	0.386	0.077	*0.008	0.41	0.934	0.205	0.114	0.181	0.234	0.546	0.186	0.994	0.903	0.755	0.739	0.433	0.83	0.993	0.263	0.507	0.283	0.28	0.26	0.105	0.368	0.069	0.638	0.562	0.446	0.105	0.246	0.589	0.319	0.06	0.447	0.705	0.839	0.528	0.338	0.704	0.202	0.238	0.266	0.155	0.468	0.16
pyrrole (V)	0.721	0.775	0.753	0.782	*0	0.259	0.632	0.897	0.792	0.861	0.784	*0	0.336	0.73	0.734	0.485	0.806	0.516	0.495	0.496	0.463	0.205	0.794	0.458	0.831	0.708	0.684	0.687	0.536	0.465	0.753	0.628	0.122	0.713	0.255	0.835	*0.011	0.866	0.868	0.723	0.468	0.732	0.921	0.651	0.847	0.705	0.348	0.929	0.55
triacetin (V)	0.506	0.601	0.69	0.833	0.308	0.638	0.582	0.968	0.718	0.737	0.396	0.084	0.827	0.507	0.703	0.659	0.574	0.603	0.68	0.501	0.459	0.235	0.801	0.849	0.386	0.29	0.991	0.369	0.964	0.519	0.579	0.396	0.493	0.264	0.122	0.855	0.406	0.842	0.532	0.521	0.602	0.595	0.536	0.59	0.744	0.353	0.463	0.514	0.482
2,3,5,6-tetramethylpyrazine (V)	0.677	0.741	0.892	0.928	*0	0.211	0.73	0.961	0.643	0.776	0.658	*0.001	0.423	0.696	0.815	0.515	0.9	0.591	0.521	0.616	0.569	0.186	0.714	0.373	0.846	0.749	0.538	0.647	0.392	0.43	0.693	0.6	0.084	0.676	0.287	0.691	*0.005	0.772	0.952	0.736	0.52	0.744	0.99	0.545	0.812	0.73	0.359	0.91	0.551
2,3-dimethylpyrazine (V)	0.471	0.929	0.22	0.768	0.051	0.064	0.867	0.868	0.799	0.35	0.401	0.138	0.757	0.872	0.632	0.996	0.504	0.505	0.905	0.699	0.657	0.11	0.433	0.671	0.871	0.622	0.56	0.293	0.151	0.982	0.522	0.844	0.301	0.658	0.995	0.761	0.157	0.563	0.403	0.72	0.311	0.967	0.767	0.913	0.975	0.79	0.249	0.795	0.517
2,5-dimethylpyrazine (V)	0.449	0.222	0.997	0.871	0.093	0.607	0.558	0.882	0.741	0.876	0.809	0.15	0.216	0.287	0.662	0.986	0.317	0.692	0.538	0.585	0.682	0.156	0.46	0.907	0.261	0.461	0.905	0.512	0.384	0.967	0.552	0.236	0.517	0.679	0.767	0.973	0.308	0.718	0.777	0.94	0.56	0.288	0.217	0.535	0.23	0.339	0.851	0.111	0.622
2-ethyl-3,6-dimethylpyrazine (V)	0.865	0.676	0.891	0.768	*0	0.168	0.703	0.76	0.713	0.659	0.651	*0.002	0.344	0.627	0.723	0.448	0.837	0.46	0.379	0.488	0.441	0.256	0.902	0.441	0.724	0.595	0.655	0.793	0.532	0.522	0.885	0.711	0.124	0.75	0.291	0.832	*0.009	0.953	0.807	0.648	0.406	0.599	0.811	0.502	0.708	0.595	0.267	0.959	0.437
2-ethyl-3-methylpyrazine (V)	0.819	*0.001	0.637	0.546	0.974	0.479	0.405	0.936	0.25	0.463	0.838	0.947	0.121	*0.002	0.667	0.734	0.192	0.897	0.147	0.603	0.828	0.766	0.799	0.435	*0.007	0.061	0.234	0.944	0.942	0.4	0.97	0.066	0.494	0.095	0.129	0.484	0.609	0.858	0.878	0.956	0.857	*0.022	0.057	0.128	*0.005	*0.017	0.449	*0.001	0.098
2-ethyl-5-methylpyrazine (V)	0.538	*0.001	0.589	0.632	0.924	0.417	0.446	0.709	0.217	0.313	0.753	0.927	0.188	*0.002	0.633	0.607	0.215	0.928	0.1	0.615	0.831	0.607	0.558	0.437	*0.01	0.061	0.29	0.755	0.967	0.492	0.686	0.085	0.567	0.22	0.223	0.522	0.659	0.895	0.874	0.899	0.882	*0.013	*0.046	0.071	*0.002	*0.017	0.447	*0.001	0.096
2-ethyl-6-methylpyrazine (V)	0.49	0.159	0.725	0.683	0.13	0.815	0.425	0.894	0.546	0.668	1	0.149	0.129	0.203	0.595	0.963	0.265	0.65	0.512	0.466	0.581	0.204	0.538	0.951	0.207	0.399	0.688	0.589	0.592	0.932	0.613	0.181	0.646	0.579	0.806	0.793	0.396	0.824	0.768	1	0.561	0.24	0.224	0.394	0.157	0.283	0.939	0.085	0.527
2-methyl-3,5-diethylpyrazine (V)	0.843	0.832	0.795	0.703	*0.001	0.226	0.577	0.755	0.843	0.771	0.777	*0.002	0.258	0.776	0.7	0.439	0.694	0.46	0.477	0.44	0.419	0.227	0.911	0.504	0.856	0.688	0.784	0.795	0.59	0.556	0.885	0.638	0.16	0.843	0.334	0.915	*0.019	1	0.786	0.701	0.411	0.733	0.915	0.671	0.875	0.713	0.328	0.905	0.549
2-methyl-5,6-diethylpyrazine (V)	0.5	0.256	0.467	0.56	0.853	0.473	0.327	0.923	0.106	0.247	0.148	0.712	0.466	0.324	0.566	0.868	0.138	0.756	0.372	0.432	0.552	0.48	0.783	0.392	0.572	0.818	0.236	0.51	0.556	0.757	0.665	0.929	0.536	0.926	0.976	0.35	0.524	0.97	0.47	0.383	0.776	0.36	0.637	*0.009	0.21	0.598	0.777	0.494	0.523
methylpyrazine (V)	0.399	*0.002	0.849	0.843	0.954	0.521	0.537	0.647	0.274	0.386	0.776	0.972	0.328	*0.008	0.687	0.534	0.192	0.996	0.062	0.742	0.949	0.463	0.421	0.49	*0.02	0.089	0.405	0.555	0.758	0.507	0.536	0.179	0.621	0.34	0.195	0.642	0.642	0.742	0.82	0.661	0.909	*0.011	*0.033	0.053	*0.004	*0.027	0.468	*0.003	0.113
pyrazine (V)	0.496	0.966	0.725	0.88	0.607	0.604	0.517	0.829	0.522	0.387	0.081	0.904	0.758	0.947	0.925	0.931	0.449	0.804	0.566	0.984	0.983	0.484	0.837	0.835	0.774	0.696	0.729	0.451	0.727	0.734	0.584	0.321	0.83	0.453	0.568	0.833	0.559	0.899	0.774	0.142	0.776	0.844	0.941	0.124	0.776	0.822	0.739	0.753	0.841
trimethylpyrazine (V)	0.712	0.625	0.815	0.996	*0	0.093	0.86	0.84	0.578	0.532	0.536	*0.003	0.521	0.547	0.777	0.531	0.867	0.517	0.434	0.619	0.549	0.171	0.726	0.366	0.663	0.543	0.47	0.602	0.322	0.504	0.723	0.848	0.081	0.595	0.329	0.669	*0.004	0.772	0.783	0.81	0.418	0.597	0.87	0.468	0.65	0.555	0.233	0.925	0.387
2,4-dithiapentane (V)	0.625	0.486	*0.003	0.242	0.404	*0.03	0.344	0.914	0.256	0.081	0.218	0.728	0.352	0.338	0.893	0.885	0.95	0.939	0.794	0.604	0.738	0.333	0.491	0.43	0.421	0.366	0.157	0.361	0.057	0.931	0.581	0.304	0.326	0.36	0.877	0.328	0.369	0.46	0.638	0.518	0.672	0.566	0.947	0.417	0.397	0.436	0.319	0.596	0.32
dimethyldisulphide (V)	0.286	0.515	0.788	0.653	0.062	0.055	0.425	0.115	0.551	0.17	0.79	0.13	0.226	0.455	0.987	0.084	0.516	0.502	0.204	0.577	0.55	0.545	0.266	0.401	0.547	0.327	0.918	0.38	0.857	0.749	0.283	0.915	0.308	0.72	0.656	0.92	0.116	0.264	0.729	0.691	0.454	0.34	0.549	0.342	0.475	0.385	0.303	0.634	0.371
dimethyltrisulphide (V)	0.852	0.516	*0.001	0.116	0.726	0.065	0.574	0.775	0.139	0.073	0.459	0.909	0.288	0.373	0.47	0.823	0.909	0.647	0.965	0.289	0.365	0.354	0.755	0.288	0.546	0.482	0.157	0.629	0.061	0.811	0.798	0.284	0.38	0.523	0.663	0.193	0.615	0.706	0.938	0.282	0.905	0.703	0.875	0.501	0.478	0.57	0.679	0.622	0.573
1,5-Anhydrosorbitol (NV)	0.684	0.094	0.248	0.903	0.908	0.655	0.897	0.838	0.601	0.666	0.711	0.837	0.586	0.182	0.703	0.625	0.15	0.816	0.248	0.852	0.983	0.445	0.602	0.636	0.248	0.519	0.674	0.625	0.445	0.306	0.805	0.756	0.697	0.432	0.063	0.811	0.71	0.888	0.439	0.521	0.605	0.196	0.167	0.291	0.184	0.283	0.969	0.138	0.515
2-Hydroxy-2-methylbutyric acid (NV)	0.568	0.953	0.669	0.103	0.304	0.209	0.668	0.243	0.32	0.247	0.207	0.419	0.227	0.921	*0.029	0.777	0.568	*0.002	0.17	*0.017	*0.011	0.783	0.736	0.294	0.522	0.261	0.396	0.928	0.608	0.144	0.511	0.679	0.674	0.683	0.823	0.135	0.639	0.639	*0.012	0.239	*0	0.389	0.322	0.728	0.66	0.398	*0.015	0.785	0.144
2-Hydroxybutyric acid (NV)	0.48	0.815	0.226	*0.005	0.496	0.984	0.665	0.366	0.101	0.889	0.982	0.331	0.051	0.808	0.073	0.903	0.571	*0.034	0.246	*0.004	*0.007	0.586	0.453	0.229	0.784	0.554	0.104	0.595	0.095	0.39	0.404	0.872	0.522	0.521	0.683	*0.039	0.84	0.374	0.164	0.167	0.073	0.58	0.319	0.847	0.992	0.637	0.245	0.913	0.483
2-Hydroxyethanesulfonate (NV)	*0.019	0.556	0.83	0.243	0.485	0.315	0.429	*0.025	0.902	0.227	0.889	0.59	0.143	0.569	0.86	0.105	0.629	0.389	0.103	0.392	0.394	0.617	*0.022	0.863	0.546	0.352	0.537	*0.038	0.382	0.829	*0.021	0.921	0.946	0.313	0.899	0.581	0.581	*0.033	0.671	0.309	0.448	0.246	0.284	0.328	0.439	0.386	0.418	0.501	0.42
3-(3-Hydroxyphenyl)propanoic acid (NV)	0.661	0.708	0.856	0.501	0.904	0.719	*0.01	0.388	0.56	0.888	0.062	0.818	0.541	0.8	0.113	*0.029	0.065	0.248	0.364	0.397	0.288	0.154	0.369	0.249	0.54	0.81	0.958	0.506	0.667	0.397	0.578	0.992	0.557	0.559	0.756	0.452	0.979	0.272	0.503	0.069	0.299	0.484	0.342	0.38	0.475	0.625	0.273	0.657	0.307
3,4-Dihydroxybenzaldehyde (NV)	0.33	0.57	0.138	0.892	0.74	0.148	0.259	0.383	0.534	*0.023	*0.021	0.73	0.941	0.537	0.68	0.887	0.631	0.446	0.251	0.842	0.737	0.458	0.659	0.997	0.528	0.486	0.715	0.534	0.735	0.402	0.406	0.748	0.985	0.702	0.469	1	0.719	0.759	0.541	0.294	0.358	0.323	0.51	0.075	0.295	0.484	0.233	0.597	0.257
3-Methyl-2-oxovaleric acid (NV)	0.397	0.821	*0.008	0.264	0.96	0.308	0.164	0.733	0.617	0.296	0.273	0.688	0.169	0.653	0.904	0.33	0.881	0.987	0.802	0.606	0.71	0.608	0.269	0.934	0.616	0.603	0.331	0.192	0.156	0.695	0.375	0.272	0.853	0.368	0.562	0.562	0.994	0.265	0.528	0.433	0.743	0.891	0.896	0.843	0.674	0.703	0.531	0.781	0.547
3-Methylhistidine (NV)	0.691	*0	0.668	0.702	0.771	0.325	0.47	0.755	0.258	0.354	0.753	0.718	0.247	*0	0.774	0.597	0.239	0.909	0.063	0.784	0.978	0.802	0.677	0.414	*0.002	*0.029	0.268	0.95	0.98	0.415	0.832	0.08	0.418	0.129	0.097	0.555	0.43	0.993	0.992	0.885	0.948	*0.005	*0.029	0.078	*0.001	*0.005	0.298	*0	*0.048
4-Hydroxyproline (NV)	*0.001	0.699	0.91	0.197	0.694	0.523	0.489	*0.001	0.7	0.196	0.833	0.674	0.284	0.664	0.761	0.231	0.375	0.372	0.208	0.374	0.398	0.331	*0.001	0.633	0.459	0.23	0.218	*0.022	0.127	0.376	*0.001	0.383	0.379	0.234	0.644	0.284	0.564	*0.003	0.343	0.599	0.434	0.27	0.2	0.737	0.497	0.339	0.521	0.359	0.466
6-Phosphogluconic acid (NV)	0.619	0.512	0.839	0.973	*0	0.22	0.862	0.938	0.576	0.816	0.655	*0	0.591	0.486	0.819	0.548	0.881	0.595	0.395	0.645	0.561	0.219	0.666	0.336	0.623	0.597	0.428	0.568	0.417	0.332	0.613	0.746	0.059	0.458	0.138	0.64	*0.001	0.669	0.987	0.708	0.543	0.555	0.783	0.432	0.6	0.536	0.299	0.847	0.409
Acetylglycine (NV)	0.624	0.454	0.79	0.602	*0.01	0.159	0.585	0.429	0.625	0.485	0.725	*0.02	0.277	0.442	0.838	0.217	0.89	0.451	0.172	0.478	0.427	0.521	0.592	0.414	0.539	0.427	0.777	0.694	0.846	0.534	0.633	0.826	0.185	0.952	0.274	0.911	*0.025	0.61	0.867	0.474	0.445	0.344	0.515	0.3	0.469	0.403	0.266	0.669	0.34
Adenine (NV)	*0.011	0.51	0.255	0.65	0.767	0.195	0.96	*0.011	0.709	*0.012	0.594	0.491	0.713	0.452	0.981	0.345	0.643	0.571	0.232	0.811	0.78	0.414	*0.038	0.983	0.387	0.219	0.715	0.07	0.614	0.416	*0.018	0.304	0.639	0.372	0.421	0.737	0.748	0.065	0.466	0.701	0.538	0.224	0.299	0.326	0.297	0.305	0.449	0.316	0.354
Adenosine (NV)	0.485	0.346	0.057	0.331	0.112	*0.013	0.464	0.981	0.27	0.156	0.291	0.25	0.494	0.224	1	0.951	0.925	0.785	0.587	0.808	0.971	0.17	0.425	0.32	0.299	0.255	0.125	0.249	0.058	0.649	0.453	0.342	0.129	0.197	0.623	0.331	0.104	0.395	0.629	0.592	0.553	0.429	0.789	0.38	0.317	0.293	0.188	0.503	0.203
Adenosine 2',3'-cyclic phosphate (NV)	0.865	0.455	*0.002	0.309	0.387	*0.011	0.457	0.666	0.242	*0.034	0.242	0.727	0.478	0.308	0.863	0.907	0.922	0.886	0.682	0.656	0.783	0.366	0.724	0.408	0.388	0.296	0.21	0.557	0.09	0.972	0.82	0.276	0.344	0.488	0.822	0.368	0.369	0.688	0.596	0.553	0.627	0.486	0.866	0.37	0.355	0.379	0.29	0.541	0.288
Adenosine diphosphate (NV)	0.937	*0.044	0.777	0.994	0.187	0.123	0.944	0.568	0.563	0.408	0.973	0.11	0.821	*0.025	0.869	0.409	0.859	0.511	0.088	0.68	0.513	0.516	0.793	0.455	*0.019	*0.015	0.484	0.75	0.875	0.43	0.976	0.125	0.244	0.157	0.052	0.805	0.142	0.952	0.573	0.924	0.494	*0.04	0.087	0.354	0.061	*0.012	0.119	*0.044	*0.044
Adenosine monophosphate (NV)	0.335	0.423	*0.01	0.679	0.715	*0.014	0.716	0.145	0.326	*0	0.326	0.873	0.827	0.302	0.844	0.522	0.713	0.742	0.406	0.834	0.927	0.869	0.464	0.578	0.334	0.191	0.582	0.61	0.478	0.706	0.372	0.215	0.73	0.932	0.532	0.676	0.712	0.523	0.497	0.828	0.56	0.295	0.562	0.273	0.263	0.284	0.308	0.377	0.262
Alanine (NV)	0.647	0.735	*0.006	0.518	0.688	0.244	0.247	0.59	0.46	*0.044	0.146	0.286	0.407	0.633	0.939	0.703	0.855	0.94	0.813	0.614	0.693	0.72	0.944	0.951	0.643	0.596	0.561	0.898	0.442	0.432	0.719	0.393	0.839	0.93	0.221	0.702	0.762	0.982	0.63	0.933	0.755	0.64	0.877	0.378	0.488	0.672	0.581	0.672	0.531
alpha-Ketoisovaleric acid (NV)	0.255	0.809	*0.026	0.279	0.88	0.382	0.293	0.622	0.751	0.462	0.344	0.851	0.326	0.994	0.878	0.314	0.884	0.978	0.523	0.654	0.708	0.395	0.168	0.955	0.983	0.912	0.41	0.128	0.102	0.7	0.263	0.535	0.809	0.494	0.458	0.581	0.946	0.216	0.566	0.368	0.758	0.734	0.544	0.869	0.934	0.943	0.673	0.802	0.826
alpha-Linolenic acid (NV)	0.499	*0.002	0.71	0.642	0.901	0.44	0.41	0.804	0.135	0.332	0.552	0.994	0.249	*0.008	0.587	0.596	0.104	0.881	0.083	0.569	0.78	0.53	0.581	0.343	*0.04	0.157	0.221	0.637	0.947	0.423	0.669	0.293	0.445	0.308	0.22	0.43	0.475	0.935	0.65	0.616	0.821	*0.022	0.082	*0.012	*0.004	0.054	0.495	*0.015	0.132
Aminoadipic acid (NV)	0.68	0.243	0.269	0.96	*0.048	*0.004	0.592	0.401	0.382	*0.045	0.133	0.19	0.848	0.185	0.692	0.604	0.835	0.33	0.093	0.644	0.502	0.67	0.847	0.482	0.216	0.152	0.414	0.984	0.444	0.926	0.741	0.574	0.247	0.668	0.6	0.752	0.057	0.933	0.496	0.528	0.236	0.134	0.341	0.075	0.148	0.156	*0.047	0.36	0.066
Arabinose (NV)	0.884	0.45	*0.001	0.451	0.531	*0.009	0.538	0.42	0.351	*0.012	0.313	0.864	0.573	0.291	0.945	0.814	0.741	0.755	0.587	0.795	0.914	0.483	0.991	0.547	0.309	0.186	0.372	0.745	0.216	0.84	0.914	0.153	0.53	0.614	0.717	0.545	0.545	0.958	0.422	0.546	0.521	0.393	0.7	0.434	0.317	0.288	0.245	0.43	0.236
Arabitol (NV)	0.851	0.849	0.386	0.422	0.121	0.134	0.258	0.591	0.37	0.462	0.763	0.209	0.567	0.99	0.421	0.184	0.194	0.668	0.664	0.637	0.589	*0.017	0.998	0.159	0.724	0.984	0.527	0.864	0.127	0.436	0.918	0.89	0.139	0.945	0.929	0.314	0.206	0.839	0.838	0.249	0.873	0.683	0.359	0.874	0.718	0.837	0.984	0.6	0.808
Arachidic acid (NV)	0.598	0.167	0.462	0.357	0.506	0.287	0.596	0.897	*0.02	0.239	0.304	0.882	0.502	0.209	0.319	0.49	0.226	0.561	0.4	0.292	0.399	0.939	0.785	0.114	0.528	0.742	0.103	0.582	0.323	0.369	0.763	0.947	0.192	0.744	0.688	0.143	0.23	0.975	0.311	0.65	0.606	0.352	0.73	*0.009	0.192	0.533	0.83	0.463	0.542
Arginine (NV)	0.473	0.454	*0.003	0.599	0.729	*0.015	0.607	0.219	0.342	*0.001	0.29	0.859	0.712	0.319	0.885	0.664	0.74	0.75	0.479	0.805	0.905	0.804	0.626	0.61	0.341	0.203	0.525	0.793	0.392	0.685	0.514	0.192	0.728	0.955	0.516	0.649	0.728	0.682	0.462	0.751	0.549	0.338	0.617	0.318	0.286	0.303	0.298	0.405	0.264
Asparagine (NV)	0.902	0.605	*0	0.268	0.896	0.082	0.383	0.702	0.348	0.054	0.319	0.74	0.315	0.438	0.818	0.875	0.884	0.97	0.932	0.532	0.628	0.572	0.748	0.623	0.478	0.387	0.319	0.595	0.16	0.79	0.861	0.191	0.69	0.587	0.507	0.45	0.851	0.715	0.575	0.414	0.771	0.636	0.953	0.573	0.467	0.503	0.479	0.582	0.438
Aspartic acid (NV)	*0.03	0.771	0.17	0.751	0.694	0.202	0.783	*0.009	0.797	*0.017	0.761	0.434	0.656	0.661	0.913	0.339	0.357	0.668	0.473	0.88	0.892	0.614	0.056	0.955	0.579	0.313	0.63	0.108	0.727	0.362	*0.031	0.304	0.579	0.295	0.241	0.749	0.605	0.063	0.422	0.985	0.593	0.435	0.531	0.61	0.53	0.479	0.59	0.509	0.546
Azelaic acid (NV)	0.786	0.903	0.86	0.165	*0.05	0.263	0.846	0.406	0.487	0.563	0.471	0.069	0.094	0.988	0.142	0.823	0.524	*0.05	0.271	*0.049	*0.047	0.734	0.838	0.688	0.78	0.498	0.555	0.987	0.815	0.585	0.711	0.831	0.783	0.747	0.746	0.333	0.228	0.707	0.175	0.308	*0.04	0.598	0.582	0.796	0.89	0.612	0.089	0.939	0.333
beta-Glycerophosphoric acid (NV)	0.648	0.131	0.234	0.721	0.89	0.436	*0.038	0.794	0.795	0.401	0.286	0.869	0.085	0.097	0.524	0.32	0.284	0.523	0.295	0.923	0.693	0.735	0.52	0.825	*0.032	0.081	0.409	0.297	0.79	0.805	0.562	*0.033	0.973	0.077	0.523	0.958	0.913	0.348	0.358	0.976	0.464	0.112	0.128	0.377	0.069	0.062	0.145	0.062	0.05
Betaine (NV)	0.149	0.316	0.533	0.542	0.252	*0.028	0.596	*0.023	0.708	0.053	0.808	0.331	0.379	0.238	0.831	0.119	0.462	0.322	0.083	0.451	0.397	0.806	0.132	0.65	0.202	0.06	0.91	0.333	0.844	0.946	0.147	0.321	0.606	0.833	0.719	0.816	0.344	0.155	0.361	0.785	0.285	0.113	0.202	0.356	0.225	0.111	0.143	0.245	0.14
Butyric acid (NV)	0.605	*0.013	0.874	0.714	0.249	0.227	0.69	0.78	0.091	0.342	0.5	0.346	0.631	*0.025	0.609	0.35	0.2	0.991	0.068	0.724	0.923	0.985	0.665	0.155	0.114	0.236	0.166	0.693	0.67	0.237	0.758	0.665	0.123	0.368	0.112	0.336	0.075	0.951	0.576	0.511	0.962	0.052	0.191	*0.005	*0.027	0.105	0.391	0.101	0.153
Capric acid (NV)	*0.023	0.768	0.988	*0.032	0.853	0.562	1	*0.023	0.349	0.233	0.62	0.801	0.239	0.744	0.2	0.73	0.635	0.054	0.075	0.071	0.068	0.142	0.052	0.238	0.38	0.193	0.136	0.113	0.063	0.121	*0.019	0.465	0.226	0.294	0.693	0.065	0.635	0.062	0.093	0.173	0.085	0.187	0.086	0.612	0.435	0.275	0.172	0.376	0.224
Caprylic acid (NV)	*0.019	0.318	0.776	0.227	0.674	0.202	0.971	*0.026	0.947	0.069	0.447	0.855	0.408	0.311	0.549	0.371	0.946	0.183	*0.015	0.3	0.248	0.327	0.052	0.859	0.206	0.112	0.622	0.097	0.35	0.509	*0.029	0.473	0.823	0.528	0.951	0.451	0.731	0.097	0.343	0.194	0.212	0.056	0.066	0.153	0.15	0.128	0.138	0.198	0.113
Carnitine (NV)	0.631	0.486	0.576	0.779	*0.002	0.376	0.938	0.847	0.735	0.99	0.664	*0.001	0.572	0.495	0.673	0.663	0.714	0.501	0.313	0.509	0.427	0.379	0.673	0.475	0.584	0.608	0.535	0.593	0.636	0.367	0.619	0.689	0.11	0.444	0.081	0.81	*0.006	0.653	0.973	0.507	0.499	0.496	0.639	0.421	0.568	0.508	0.285	0.789	0.379
Carnosine (NV)	0.663	0.793	0.546	0.154	0.501	0.218	0.511	0.274	0.297	0.242	0.288	0.543	0.497	0.648	*0.026	0.663	0.637	*0.003	0.136	*0.026	*0.013	0.747	0.79	0.245	0.25	0.092	0.447	0.875	0.542	0.148	0.611	0.272	0.583	0.977	0.982	0.128	0.82	0.741	*0.001	0.407	*0	0.231	0.154	0.796	0.444	0.185	*0.005	0.446	0.059
cis-Aconitic acid (NV)	0.387	0.393	0.669	0.804	0.104	0.184	0.985	0.993	0.84	0.733	0.931	*0.042	0.881	0.276	0.734	0.756	0.749	0.57	0.543	0.673	0.563	0.114	0.549	0.567	0.235	0.166	0.503	0.198	0.47	0.49	0.42	0.28	0.216	0.123	0.154	0.781	0.145	0.559	0.47	0.503	0.47	0.423	0.536	0.972	0.465	0.214	0.213	0.412	0.236
Citicoline (NV)	0.288	0.705	0.21	0.843	0.15	0.132	0.202	0.752	0.934	0.402	0.119	0.261	0.701	0.555	0.292	0.376	0.832	0.284	0.575	0.557	0.432	0.419	0.186	0.978	0.433	0.377	0.437	0.094	0.249	0.786	0.288	0.532	0.476	0.258	0.731	0.938	0.23	0.206	0.24	0.921	0.161	0.571	0.732	0.619	0.539	0.434	0.068	0.76	0.177
Citric acid (NV)	0.699	0.261	0.902	0.55	*0.036	0.067	0.806	0.317	0.833	0.321	0.751	*0.029	0.476	0.203	0.562	0.336	0.774	0.226	0.076	0.304	0.228	0.51	0.625	0.633	0.161	0.075	0.845	0.976	0.972	0.733	0.69	0.465	0.305	0.592	0.201	0.86	0.074	0.663	0.38	0.688	0.205	0.123	0.194	0.399	0.231	0.095	0.063	0.276	0.084
Citrulline (NV)	0.479	0.288	0.849	0.625	0.331	0.561	0.502	0.821	0.663	0.977	0.783	0.154	0.797	0.246	0.241	0.672	0.675	0.213	0.217	0.273	0.173	0.76	0.552	0.783	0.098	0.112	0.832	0.239	0.851	0.873	0.483	0.264	0.666	0.103	0.074	0.633	0.363	0.483	0.273	0.783	0.224	0.19	0.137	0.788	0.27	0.101	0.084	0.209	0.082
Creatinine (NV)	0.338	0.889	0.588	0.209	0.21	0.075	0.788	0.061	0.607	0.131	0.526	0.295	0.147	0.736	0.235	0.548	0.276	0.05	0.18	0.088	0.082	0.859	0.376	0.695	0.478	0.176	0.478	0.625	0.724	0.378	0.285	0.556	0.984	0.603	0.904	0.317	0.49	0.301	0.061	0.543	*0.03	0.347	0.364	0.738	0.612	0.325	0.054	0.675	0.192
Cystathionine (NV)	0.576	0.172	0.212	0.764	0.394	0.059	0.122	0.492	0.61	*0.035	*0.016	0.709	0.757	0.142	0.377	0.79	0.413	0.177	*0.031	0.521	0.353	0.589	0.881	0.99	0.089	0.09	0.552	0.968	0.802	0.583	0.676	0.336	0.749	0.623	0.792	0.897	0.358	0.945	0.287	0.245	0.132	*0.042	0.108	*0.029	*0.045	0.074	*0.014	0.167	*0.011
Cystine (NV)	*0.001	0.637	0.585	0.338	0.592	0.459	0.959	*0.015	0.978	0.076	0.618	0.388	0.528	0.629	0.801	0.454	0.749	0.436	0.19	0.574	0.567	0.157	*0.015	0.668	0.487	0.324	0.423	*0.02	0.273	0.277	*0.003	0.483	0.372	0.219	0.411	0.436	0.554	*0.033	0.448	0.384	0.473	0.25	0.238	0.367	0.378	0.394	0.499	0.381	0.422
Cytidine (NV)	0.473	*0.028	0.395	0.439	0.344	0.056	0.798	0.351	0.052	0.126	0.994	0.429	0.659	*0.019	0.3	0.072	0.849	0.746	0.214	0.497	0.635	0.519	0.399	0.06	0.105	0.108	0.2	0.619	0.49	0.216	0.561	0.247	0.112	0.44	0.29	0.225	0.173	0.584	0.721	0.68	0.811	0.094	0.317	0.12	0.061	0.084	0.523	0.084	0.23
Cytidine monophosphate (NV)	0.859	0.568	*0	0.323	0.955	0.069	0.441	0.53	0.323	*0.025	0.321	0.657	0.381	0.414	0.773	0.985	0.852	0.982	0.835	0.54	0.632	0.691	0.973	0.617	0.458	0.354	0.375	0.826	0.224	0.742	0.907	0.187	0.75	0.733	0.445	0.483	0.904	0.924	0.584	0.483	0.774	0.564	0.878	0.491	0.418	0.468	0.484	0.531	0.424
D-2-Hydroxyglutaric acid (NV)	0.861	0.551	*0	0.369	0.586	*0.029	0.373	0.661	0.383	*0.038	0.234	0.941	0.437	0.381	0.996	0.898	0.871	0.801	0.745	0.736	0.856	0.481	0.704	0.619	0.397	0.291	0.314	0.523	0.148	0.799	0.828	0.205	0.56	0.528	0.659	0.513	0.593	0.683	0.447	0.538	0.55	0.525	0.844	0.491	0.402	0.399	0.283	0.551	0.295
D-alpha-Aminobutyric acid (NV)	*0.027	0.485	0.973	0.314	0.402	0.218	0.488	*0.027	0.781	0.162	0.792	0.535	0.184	0.485	0.893	0.102	0.662	0.398	0.089	0.44	0.427	0.701	*0.035	0.763	0.486	0.304	0.664	0.058	0.506	0.879	*0.032	0.864	0.826	0.38	0.874	0.682	0.48	0.052	0.67	0.338	0.436	0.211	0.28	0.261	0.373	0.335	0.36	0.459	0.356
Deoxyadenosine monophosphate (NV)	0.089	0.528	0.063	0.965	0.924	0.078	0.881	*0.038	0.548	*0.001	0.452	0.565	0.924	0.423	0.926	0.447	0.604	0.645	0.347	0.982	0.931	0.708	0.165	0.864	0.391	0.213	0.995	0.246	0.958	0.46	0.105	0.236	0.843	0.551	0.361	0.977	0.897	0.204	0.432	0.964	0.533	0.286	0.446	0.34	0.313	0.321	0.393	0.371	0.332
Deoxycholic acid (NV)	0.619	0.782	0.597	0.555	0.433	0.464	0.64	0.723	0.22	0.451	0.593	0.847	0.618	0.763	0.345	0.381	0.879	0.513	0.796	0.438	0.394	0.642	0.754	0.248	0.392	0.438	0.538	0.446	0.285	0.68	0.658	0.241	0.374	0.38	0.498	0.313	0.414	0.713	0.351	0.893	0.611	0.634	0.318	0.447	0.757	0.459	0.656	0.409	0.567
Deoxycytidine (NV)	0.768	0.735	0.66	0.098	0.578	0.397	0.581	0.36	0.135	0.406	0.293	0.639	0.32	0.879	*0.008	0.48	0.483	*0.002	0.337	*0.011	*0.009	0.732	0.922	0.116	0.603	0.318	0.265	0.84	0.51	0.059	0.678	0.559	0.398	0.732	0.668	0.061	0.992	0.783	*0	0.371	*0	0.557	0.39	0.895	0.857	0.504	*0.034	0.879	0.217
Deoxycytidine monophosphate (NV)	0.61	0.541	*0	0.47	0.973	0.051	0.51	0.337	0.37	*0.008	0.319	0.632	0.521	0.392	0.836	0.856	0.775	0.888	0.678	0.666	0.756	0.829	0.778	0.684	0.409	0.28	0.504	0.935	0.353	0.638	0.653	0.168	0.851	0.897	0.407	0.612	0.947	0.831	0.497	0.602	0.668	0.46	0.74	0.437	0.364	0.397	0.416	0.464	0.361
Deoxyinosine (NV)	*0.049	0.408	0.205	0.728	0.666	*0.044	0.978	*0.019	0.522	*0.002	0.411	0.98	0.626	0.339	0.979	0.274	0.678	0.478	0.149	0.756	0.696	0.728	0.103	0.747	0.331	0.169	0.986	0.161	0.944	0.605	0.063	0.386	0.922	0.527	0.64	0.926	0.709	0.141	0.466	0.645	0.409	0.171	0.315	0.186	0.23	0.237	0.259	0.33	0.227
Deoxyinosine monophosphate (NV)	0.876	0.641	*0	0.308	1	0.115	0.31	0.745	0.432	0.067	0.289	0.651	0.288	0.473	0.917	0.737	0.923	0.969	0.94	0.584	0.684	0.668	0.706	0.753	0.476	0.393	0.368	0.559	0.202	0.684	0.837	0.176	0.813	0.586	0.467	0.532	0.962	0.673	0.509	0.453	0.72	0.644	0.922	0.611	0.479	0.51	0.461	0.583	0.429
Deoxyribose 5-phosphate (NV)	0.224	0.433	0.154	0.853	0.262	*0.004	0.995	0.065	0.467	*0.003	0.327	0.552	0.591	0.329	0.89	0.307	0.616	0.411	0.175	0.698	0.625	0.815	0.313	0.587	0.344	0.163	0.792	0.444	0.686	0.768	0.241	0.449	0.567	0.762	0.831	0.924	0.337	0.339	0.412	0.753	0.302	0.213	0.429	0.205	0.269	0.24	0.15	0.432	0.18
Dimethylglycine (NV)	*0.005	0.524	0.526	0.387	0.844	0.251	0.637	*0	0.996	0.055	0.95	0.72	0.447	0.46	0.879	0.21	0.419	0.42	0.173	0.529	0.521	0.472	*0.007	0.861	0.329	0.138	0.446	*0.05	0.338	0.444	*0.005	0.251	0.579	0.357	0.63	0.49	0.747	*0.014	0.34	0.727	0.43	0.187	0.194	0.53	0.335	0.231	0.401	0.264	0.328
D-Lactic acid (NV)	0.306	0.374	0.94	0.18	0.193	0.121	0.917	0.109	0.754	0.216	0.598	0.193	0.29	0.312	0.265	0.466	0.692	0.052	*0.021	0.09	0.059	0.919	0.313	0.833	0.153	*0.049	0.646	0.587	0.508	0.681	0.293	0.404	0.843	0.986	0.479	0.366	0.333	0.338	0.136	0.355	0.055	0.077	0.075	0.412	0.228	0.081	*0.025	0.246	0.051
Dodecanoic acid (NV)	0.114	0.683	0.602	*0.03	0.543	0.581	0.88	0.18	0.518	0.425	0.357	0.635	0.171	0.734	0.172	0.789	0.905	*0.047	*0.031	0.057	*0.046	0.209	0.209	0.435	0.484	0.373	0.337	0.208	0.169	0.349	0.122	0.959	0.622	0.422	0.858	0.157	0.708	0.243	0.281	*0.015	0.087	0.196	0.126	0.297	0.418	0.362	0.131	0.536	0.211
Erythrose (NV)	0.828	0.517	0.887	0.844	*0	0.156	0.715	0.787	0.639	0.669	0.73	*0.001	0.448	0.472	0.789	0.405	0.906	0.504	0.329	0.542	0.475	0.23	0.899	0.372	0.572	0.477	0.565	0.739	0.525	0.413	0.838	0.862	0.089	0.585	0.182	0.757	*0.005	0.917	0.842	0.73	0.454	0.488	0.696	0.466	0.578	0.462	0.252	0.784	0.364
FAD (NV)	0.241	0.204	0.368	0.494	0.217	0.758	0.718	0.493	0.266	0.279	0.993	0.143	0.245	0.223	0.303	0.573	0.566	0.478	0.595	0.279	0.348	0.383	0.283	0.602	0.315	0.425	0.599	0.306	0.884	0.886	0.331	0.211	0.843	0.911	0.835	0.538	0.5	0.487	0.663	0.781	0.46	0.303	0.407	0.316	0.197	0.363	0.837	0.15	0.647
Fructose 6-phosphate (NV)	0.479	0.873	0.45	0.99	*0.006	0.582	0.499	0.721	0.729	0.669	0.897	*0.001	0.441	0.878	0.99	0.493	0.94	0.885	0.801	0.757	0.742	0.148	0.61	0.34	0.918	0.937	0.585	0.574	0.489	0.225	0.505	0.396	0.08	0.617	0.16	0.631	*0.017	0.675	0.708	0.887	0.869	0.976	0.805	0.837	0.92	0.992	0.724	0.738	0.904
Fumaric acid (NV)	0.683	0.604	0.778	0.129	0.785	0.669	0.285	0.84	*0.024	0.733	0.468	0.933	0.777	0.644	*0.003	0.055	0.966	*0.043	0.67	*0.04	*0.035	0.388	0.556	*0.011	0.777	0.696	0.238	0.443	0.29	0.078	0.753	0.723	0.153	0.933	0.864	*0.035	0.504	0.64	*0.038	0.347	0.056	0.852	0.471	0.566	0.913	0.791	0.231	0.987	0.473
Galactaric acid (NV)	*0	0.747	0.982	0.236	0.755	0.57	0.492	*0.005	0.893	0.197	0.985	0.635	0.247	0.758	0.915	0.198	0.52	0.496	0.229	0.502	0.537	0.266	*0	0.778	0.643	0.42	0.29	*0.002	0.179	0.446	*0	0.694	0.465	0.136	0.567	0.404	0.666	*0.002	0.583	0.426	0.574	0.345	0.309	0.536	0.551	0.504	0.665	0.504	0.605
Galacturonic acid (NV)	0.653	0.896	0.601	0.662	0.522	0.549	0.889	0.904	0.264	0.441	0.266	0.992	0.804	0.838	0.567	0.736	0.697	0.694	0.994	0.54	0.532	0.981	0.91	0.417	0.507	0.466	0.501	0.513	0.358	0.877	0.731	0.235	0.507	0.46	0.513	0.413	0.457	0.925	0.425	0.523	0.776	0.802	0.489	0.246	0.952	0.55	0.849	0.512	0.768
gamma-Aminobutyric acid (NV)	0.812	0.491	0.682	0.784	*0.003	*0.031	0.818	0.417	0.588	0.248	0.48	*0.023	0.404	0.411	0.723	0.358	0.755	0.363	0.216	0.491	0.422	0.341	0.827	0.436	0.468	0.31	0.635	0.996	0.527	0.704	0.809	0.914	0.166	0.81	0.441	0.846	*0.02	0.811	0.588	0.67	0.285	0.35	0.581	0.325	0.444	0.346	0.132	0.675	0.231
Gluconic acid (NV)	0.699	0.873	0.531	0.332	0.623	0.55	0.986	0.98	0.081	0.46	0.478	0.922	0.891	0.936	0.224	0.514	0.637	0.336	0.885	0.216	0.22	0.84	0.881	0.169	0.596	0.497	0.276	0.518	0.23	0.52	0.8	0.349	0.323	0.653	0.659	0.158	0.443	0.949	0.191	0.866	0.404	0.831	0.45	0.227	0.932	0.612	0.604	0.668	0.679
Glucosamine (NV)	0.403	0.379	0.858	0.448	0.058	0.127	0.453	0.18	0.816	0.368	0.979	0.051	0.241	0.337	0.76	0.132	0.612	0.332	0.108	0.344	0.303	0.597	0.322	0.567	0.331	0.182	0.953	0.546	0.843	0.693	0.39	0.731	0.355	0.989	0.297	0.839	0.111	0.337	0.574	0.624	0.336	0.206	0.29	0.437	0.368	0.211	0.194	0.417	0.229
Glucosamine 6-phosphate (NV)	0.597	0.676	0.639	0.903	*0	0.348	0.685	0.894	0.689	0.977	0.829	*0	0.464	0.661	0.842	0.517	0.987	0.651	0.52	0.621	0.57	0.203	0.68	0.371	0.812	0.772	0.545	0.603	0.492	0.316	0.61	0.578	0.078	0.563	0.151	0.698	*0.005	0.716	0.934	0.731	0.618	0.731	0.928	0.596	0.802	0.712	0.428	0.971	0.584
Glucose (NV)	0.382	0.127	0.55	0.615	0.18	0.928	0.593	0.648	0.443	0.466	0.891	0.193	0.166	0.145	0.482	0.763	0.449	0.624	0.486	0.426	0.534	0.332	0.391	0.791	0.161	0.277	0.664	0.503	0.675	0.874	0.484	0.099	0.753	0.61	0.839	0.712	0.456	0.642	0.822	0.799	0.566	0.198	0.216	0.403	0.13	0.213	0.983	0.057	0.481
Glucose 6-phosphate (NV)	0.32	0.833	0.338	0.97	*0.027	0.849	0.436	0.55	0.959	0.409	0.727	*0.005	0.412	0.829	0.958	0.65	0.82	0.947	0.9	0.737	0.761	0.124	0.463	0.477	0.67	0.698	0.73	0.442	0.531	0.271	0.366	0.295	0.149	0.666	0.223	0.727	0.065	0.573	0.705	0.989	0.937	0.675	0.585	0.816	0.615	0.741	0.919	0.5	0.836
Glutamic acid (NV)	0.466	0.677	0.207	0.632	0.165	*0.006	0.931	0.094	0.904	*0.031	0.418	0.319	0.414	0.502	0.509	0.483	0.344	0.188	0.245	0.354	0.314	0.574	0.524	0.89	0.386	0.137	0.948	0.805	0.752	0.594	0.432	0.394	0.671	0.861	0.881	0.751	0.343	0.469	0.143	0.873	0.107	0.318	0.472	0.547	0.459	0.267	0.068	0.574	0.166
Glutamine (NV)	0.902	0.604	*0	0.297	0.898	0.084	0.328	0.718	0.372	0.052	0.265	0.727	0.312	0.441	0.884	0.808	0.936	0.972	0.893	0.573	0.676	0.629	0.727	0.674	0.467	0.383	0.328	0.587	0.173	0.738	0.858	0.198	0.723	0.589	0.499	0.485	0.855	0.69	0.542	0.479	0.719	0.614	0.921	0.539	0.45	0.493	0.439	0.578	0.408
Glutaric acid (NV)	0.262	0.612	0.531	0.324	0.356	0.741	0.519	0.263	0.421	0.979	0.237	0.694	0.747	0.611	0.794	0.522	0.591	0.63	0.468	0.483	0.493	0.447	0.135	0.502	0.353	0.263	0.248	0.363	0.054	0.735	0.236	0.207	0.331	0.868	0.712	0.288	0.336	0.172	0.495	0.942	0.788	0.38	0.173	0.667	0.595	0.324	0.843	0.239	0.627
Glyceric acid (NV)	0.853	0.811	*0.003	0.49	0.822	0.145	0.515	0.687	0.691	0.111	0.28	0.772	0.709	0.984	0.904	0.711	0.558	0.833	0.79	0.808	0.835	0.54	0.669	0.932	0.958	0.732	0.635	0.599	0.198	0.475	0.871	0.509	0.922	0.993	0.215	0.729	0.965	0.763	0.421	0.527	0.571	0.922	0.672	0.912	0.964	0.948	0.541	0.861	0.721
Glycerol (NV)	0.283	0.531	0.159	0.882	0.769	0.174	0.541	0.082	0.914	0.085	0.715	0.858	0.32	0.685	0.971	0.438	0.103	0.723	0.947	0.847	0.943	0.715	0.349	0.955	0.699	0.86	0.652	0.381	0.726	0.39	0.237	0.899	0.857	0.177	0.098	0.875	0.932	0.231	0.467	0.781	0.555	0.841	0.662	0.949	0.742	0.846	0.759	0.635	0.968
Glycerophosphocholine (NV)	0.532	*0	0.633	0.731	0.914	0.338	0.531	0.621	0.261	0.3	0.805	0.875	0.272	*0.001	0.717	0.525	0.291	0.943	0.066	0.755	0.978	0.706	0.522	0.439	*0.003	*0.03	0.333	0.775	0.929	0.479	0.664	0.067	0.515	0.205	0.161	0.591	0.554	0.838	0.992	0.901	0.988	*0.006	*0.028	0.084	*0.001	*0.006	0.348	*0	0.063
Glycine (NV)	0.411	0.274	0.243	0.867	0.172	*0.002	0.836	0.089	0.564	*0.029	0.653	0.265	0.663	0.17	0.846	0.235	0.501	0.369	0.141	0.594	0.503	0.508	0.394	0.533	0.15	*0.037	0.765	0.736	0.733	0.974	0.41	0.195	0.421	0.81	0.691	0.945	0.241	0.424	0.311	0.934	0.273	0.126	0.271	0.369	0.194	0.086	0.092	0.232	0.094
Glycolic acid (NV)	0.689	0.558	0.829	0.257	0.082	0.099	0.986	0.266	0.668	0.3	0.512	0.084	0.311	0.45	0.179	0.7	0.61	*0.04	0.089	0.075	*0.049	0.739	0.698	0.81	0.247	0.096	0.748	0.959	0.8	0.682	0.644	0.488	0.709	0.84	0.49	0.408	0.226	0.663	0.092	0.482	*0.029	0.193	0.201	0.598	0.387	0.158	*0.015	0.441	0.074
Glycyl-leucine (NV)	0.821	*0.004	0.975	0.764	0.608	0.527	0.373	0.797	0.442	0.751	0.778	0.455	0.226	*0.006	0.977	0.925	0.155	0.806	0.105	0.956	0.798	0.945	0.867	0.537	*0.008	0.068	0.26	0.593	0.956	0.347	0.698	0.154	0.365	*0.031	*0.016	0.639	0.324	0.576	0.978	0.836	0.865	*0.026	*0.048	0.174	*0.014	*0.017	0.27	*0.009	0.059
Glycyl-proline (NV)	0.789	0.485	*0	0.393	0.718	*0.024	0.486	0.433	0.297	*0.01	0.278	0.879	0.497	0.337	0.833	0.854	0.828	0.887	0.66	0.652	0.759	0.629	0.954	0.551	0.381	0.267	0.363	0.874	0.221	0.79	0.836	0.192	0.622	0.727	0.555	0.497	0.691	0.995	0.531	0.576	0.648	0.448	0.773	0.388	0.339	0.369	0.351	0.473	0.315
Guanine (NV)	0.254	0.369	0.21	0.272	0.522	0.474	0.976	0.429	0.08	0.164	0.937	0.283	0.42	0.371	0.11	0.306	0.828	0.277	0.86	0.125	0.149	0.802	0.303	0.255	0.654	0.712	0.407	0.257	0.613	0.683	0.336	0.51	0.753	0.84	0.605	0.24	0.832	0.448	0.421	0.607	0.321	0.58	0.887	0.291	0.395	0.672	0.651	0.445	0.941
Guanosine (NV)	0.249	0.089	0.832	0.709	0.468	0.701	0.752	0.312	0.919	0.415	0.851	0.617	0.567	0.088	0.927	0.644	0.718	0.656	0.127	0.809	0.678	0.327	0.217	0.862	*0.03	*0.039	0.89	0.466	0.282	0.891	0.299	*0.03	0.656	0.62	0.519	0.693	0.651	0.392	0.557	0.885	0.756	*0.037	*0.017	0.465	0.062	*0.033	0.438	*0.007	0.149
Guanosine diphosphate mannose (NV)	0.393	0.469	0.949	0.69	*0.001	0.234	0.836	0.737	0.428	0.918	0.832	*0	0.85	0.429	0.937	0.539	0.881	0.869	0.589	0.929	0.83	0.087	0.484	0.199	0.623	0.631	0.256	0.363	0.237	0.176	0.387	0.855	*0.018	0.268	0.097	0.402	*0.001	0.483	0.84	0.93	0.784	0.654	0.935	0.54	0.631	0.566	0.433	0.838	0.501
Guanosine monophosphate (NV)	0.558	0.39	*0.016	0.166	0.709	0.374	0.104	0.713	0.353	0.272	0.324	0.49	*0.03	0.304	0.812	0.437	0.497	0.778	0.961	0.364	0.5	0.875	0.415	0.734	0.328	0.43	0.183	0.323	0.224	0.946	0.477	0.137	0.795	0.219	0.822	0.386	0.939	0.307	0.797	0.467	0.965	0.553	0.774	0.516	0.32	0.432	0.61	0.375	0.414
Heptadecanoic acid (NV)	0.777	0.619	*0.009	0.391	0.255	*0.011	0.53	0.693	0.33	0.056	0.229	0.558	0.665	0.445	0.987	0.936	0.801	0.782	0.745	0.797	0.906	0.281	0.641	0.454	0.523	0.384	0.267	0.495	0.08	0.985	0.756	0.418	0.321	0.564	0.797	0.435	0.293	0.656	0.539	0.605	0.524	0.614	0.998	0.459	0.499	0.494	0.268	0.735	0.341
Histidine (NV)	0.862	0.734	0.756	0.092	0.529	0.443	0.583	0.434	0.118	0.498	0.316	0.558	0.319	0.871	*0.005	0.45	0.517	*0.002	0.344	*0.007	*0.006	0.77	0.997	0.115	0.609	0.336	0.272	0.757	0.507	0.079	0.768	0.599	0.432	0.8	0.767	0.06	0.954	0.86	*0.001	0.362	*0	0.573	0.393	0.863	0.878	0.513	*0.034	0.896	0.221
Homocitrulline (NV)	0.565	0.789	0.493	0.774	0.644	0.797	0.94	0.928	0.652	0.933	0.482	0.933	0.488	0.623	0.819	0.81	0.498	0.861	0.858	0.912	0.871	0.551	0.766	0.741	0.395	0.291	0.93	0.333	0.993	0.878	0.632	*0.05	0.778	0.33	0.83	0.826	0.581	0.795	0.337	0.159	0.784	0.771	0.659	0.341	0.803	0.439	0.706	0.45	0.625
Homogentisic acid (NV)	0.987	0.579	*0	0.332	0.717	*0.039	0.424	0.596	0.335	*0.029	0.269	0.893	0.429	0.412	0.872	0.977	0.84	0.919	0.808	0.626	0.729	0.541	0.822	0.587	0.454	0.34	0.329	0.663	0.159	0.789	0.948	0.219	0.615	0.64	0.541	0.474	0.703	0.795	0.528	0.502	0.662	0.569	0.903	0.489	0.43	0.456	0.382	0.576	0.372
Hydroxyoctanoic acid (NV)	0.799	0.463	0.468	0.616	0.416	0.84	0.854	0.876	0.956	0.819	0.457	0.661	0.265	0.361	0.884	0.964	0.778	0.896	0.98	0.793	0.869	0.798	0.998	0.93	0.235	0.213	0.886	0.55	0.919	0.953	0.816	*0.015	0.797	0.279	0.736	0.971	0.497	0.919	0.558	0.174	0.937	0.532	0.465	0.604	0.504	0.289	0.826	0.211	0.554
Hypotaurine (NV)	0.807	0.461	0.84	0.731	0.156	0.329	0.531	0.625	0.875	0.881	0.558	*0.039	0.636	0.366	0.693	0.422	0.514	0.461	0.413	0.418	0.368	0.246	0.919	0.72	0.278	0.161	0.969	0.601	0.984	0.549	0.875	0.365	0.389	0.37	0.133	0.862	0.243	0.893	0.452	0.682	0.444	0.387	0.395	0.883	0.547	0.219	0.282	0.402	0.306
Hypoxanthine (NV)	0.225	0.415	0.798	0.417	0.2	0.201	0.259	0.08	0.878	0.383	0.693	0.152	0.207	0.372	0.925	0.052	0.429	0.439	0.15	0.402	0.385	0.692	0.131	0.604	0.355	0.176	0.749	0.322	0.619	0.726	0.206	0.614	0.524	0.826	0.395	0.767	0.288	0.141	0.611	0.79	0.468	0.23	0.282	0.597	0.42	0.227	0.338	0.378	0.332
Inosine (NV)	0.221	0.131	0.962	0.326	0.884	0.369	0.962	0.139	0.822	0.313	0.985	0.716	0.838	0.11	0.511	0.492	0.951	0.218	*0.025	0.296	0.215	0.544	0.181	0.777	*0.022	*0.006	0.672	0.49	0.247	0.78	0.236	0.064	0.826	0.729	0.379	0.418	0.884	0.284	0.235	0.629	0.273	*0.015	*0.004	0.47	0.074	*0.011	0.123	*0.02	*0.046
Inosine monophosphate (NV)	0.25	0.591	0.38	0.172	0.278	0.703	0.131	0.188	0.633	0.849	0.778	0.291	*0.003	0.582	0.728	0.196	0.264	0.45	0.609	0.264	0.353	0.899	0.207	0.969	0.605	0.916	0.291	0.192	0.486	0.852	0.197	0.343	0.932	0.146	0.94	0.458	0.536	0.126	0.78	0.429	0.503	0.949	0.982	0.961	0.641	0.81	0.796	0.569	0.894
Isoleucine (NV)	0.099	0.416	0.082	0.956	0.784	*0.029	0.992	*0.027	0.472	*0	0.483	0.867	0.831	0.315	0.913	0.307	0.575	0.596	0.252	0.923	0.858	0.894	0.157	0.701	0.307	0.142	0.914	0.269	0.885	0.618	0.115	0.229	0.918	0.653	0.557	0.952	0.82	0.197	0.436	0.967	0.483	0.21	0.384	0.281	0.246	0.231	0.3	0.309	0.248
Itaconic acid (NV)	0.729	0.53	*0	0.246	0.541	*0.036	0.382	0.809	0.28	0.063	0.261	0.891	0.355	0.37	0.854	0.917	0.95	0.971	0.845	0.578	0.696	0.382	0.592	0.478	0.442	0.364	0.207	0.443	0.08	0.977	0.688	0.255	0.427	0.442	0.734	0.362	0.509	0.564	0.607	0.458	0.702	0.593	0.96	0.478	0.426	0.456	0.368	0.596	0.36
Leucine (NV)	0.228	0.481	*0.022	0.894	0.841	*0.033	0.62	0.113	0.454	*0	0.236	0.723	0.922	0.369	0.979	0.635	0.775	0.591	0.332	0.998	0.915	0.845	0.384	0.793	0.355	0.208	0.756	0.478	0.673	0.497	0.263	0.258	0.959	0.761	0.424	0.888	0.859	0.442	0.408	0.918	0.445	0.273	0.482	0.241	0.265	0.3	0.268	0.391	0.243
Linoleic acid (NV)	0.386	0.098	0.5	0.908	0.808	0.945	0.755	0.908	0.325	0.819	0.71	0.849	0.767	0.192	0.669	0.522	0.104	0.9	0.136	0.807	0.943	0.348	0.457	0.475	0.335	0.607	0.53	0.337	0.674	0.416	0.523	0.936	0.555	0.761	0.222	0.668	0.459	0.733	0.389	0.227	0.734	0.16	0.221	*0.039	0.133	0.34	0.81	0.22	0.444
Lysine (NV)	0.623	0.344	*0.021	0.444	0.769	0.224	0.147	0.691	0.258	*0.042	0.109	0.363	0.232	0.302	0.831	0.771	0.458	0.997	0.519	0.512	0.647	0.604	0.928	0.739	0.358	0.422	0.331	0.877	0.447	0.684	0.748	0.317	0.934	0.774	0.533	0.533	0.99	0.89	0.822	0.899	0.857	0.34	0.576	0.129	0.198	0.4	0.493	0.355	0.326
Malic acid (NV)	0.64	0.817	0.226	0.271	0.156	0.132	0.479	0.804	0.311	0.437	0.985	0.301	0.816	0.986	0.428	0.373	0.299	0.603	0.546	0.507	0.479	*0.016	0.723	0.167	0.689	0.929	0.376	0.637	*0.044	0.484	0.689	0.9	0.137	0.924	0.809	0.232	0.23	0.873	0.824	0.219	0.842	0.605	0.275	0.915	0.709	0.764	0.98	0.544	0.798
Malonic acid (NV)	0.515	0.491	*0.007	0.687	0.581	*0.006	0.806	0.161	0.446	*0.002	0.434	0.904	0.881	0.326	0.961	0.546	0.506	0.648	0.478	0.962	0.951	0.598	0.601	0.62	0.316	0.143	0.624	0.867	0.423	0.717	0.526	0.146	0.677	0.921	0.614	0.739	0.65	0.617	0.344	0.621	0.45	0.342	0.6	0.469	0.331	0.262	0.242	0.406	0.242
Maltitol (NV)	*0	0.905	0.908	0.207	0.641	0.624	0.572	*0.006	0.777	0.19	0.916	0.494	0.239	0.909	0.813	0.305	0.489	0.449	0.288	0.462	0.509	0.207	*0.002	0.621	0.75	0.498	0.225	*0.003	0.166	0.296	*0	0.735	0.331	0.087	0.389	0.325	0.524	*0.004	0.5	0.394	0.514	0.43	0.369	0.607	0.653	0.608	0.676	0.613	0.664
Maltose (NV)	0.485	0.052	0.755	0.976	0.444	0.862	0.686	0.836	0.619	0.881	0.752	0.632	0.314	0.087	0.711	0.714	0.259	0.863	0.232	0.765	0.915	0.312	0.433	0.822	0.085	0.222	0.741	0.576	0.399	0.607	0.597	0.202	0.941	0.412	0.248	0.903	0.807	0.722	0.776	0.819	0.7	0.093	0.069	0.338	0.078	0.116	0.837	*0.023	0.337
Maltotriose (NV)	0.544	0.084	0.54	0.634	0.237	0.892	0.413	0.789	0.499	0.498	0.984	0.272	0.108	0.095	0.646	0.959	0.34	0.764	0.401	0.522	0.668	0.347	0.565	0.866	0.087	0.195	0.595	0.732	0.705	0.885	0.663	0.058	0.791	0.404	0.672	0.758	0.539	0.855	0.958	0.852	0.707	0.136	0.142	0.372	0.08	0.134	0.821	*0.028	0.331
meta-Aminobenzoic acid (NV)	0.512	0.333	0.051	0.739	0.216	*0	0.794	0.208	0.276	*0.003	0.276	0.504	0.975	0.226	0.953	0.421	0.769	0.594	0.268	0.986	0.869	0.553	0.63	0.395	0.285	0.156	0.434	0.815	0.337	0.988	0.552	0.344	0.348	0.855	0.949	0.596	0.236	0.683	0.515	0.967	0.421	0.233	0.53	0.186	0.222	0.219	0.161	0.393	0.164
Methionine (NV)	0.067	0.4	0.182	0.734	0.596	*0.026	0.942	*0.016	0.546	*0.001	0.448	0.919	0.613	0.315	0.946	0.259	0.595	0.442	0.148	0.714	0.652	0.844	0.118	0.737	0.295	0.129	0.989	0.21	0.981	0.621	0.08	0.322	0.877	0.589	0.688	0.917	0.662	0.151	0.4	0.729	0.364	0.162	0.304	0.224	0.227	0.203	0.218	0.311	0.198
Methionine sulfoxide (NV)	0.649	0.362	0.342	0.598	*0.004	*0.016	0.856	0.847	0.295	0.264	0.412	*0.032	0.995	0.27	0.986	0.57	0.999	0.679	0.416	0.948	0.815	0.129	0.636	0.222	0.396	0.326	0.202	0.46	0.131	0.443	0.626	0.712	*0.043	0.337	0.359	0.395	*0.006	0.621	0.784	0.892	0.512	0.418	0.771	0.315	0.379	0.338	0.186	0.62	0.239
myo-Inositol (NV)	0.823	0.773	0.667	0.621	0.379	0.505	0.613	0.875	0.191	0.476	0.158	0.81	0.965	0.856	0.648	0.869	0.36	0.771	0.738	0.559	0.611	0.944	0.891	0.353	0.784	0.632	0.303	0.709	0.314	0.704	0.941	0.297	0.345	0.802	0.882	0.343	0.263	0.805	0.4	0.383	0.836	0.919	0.729	0.097	0.738	0.805	0.933	0.763	0.946
Myristic acid (NV)	0.657	0.375	0.405	0.692	0.481	0.567	0.511	0.411	0.615	0.374	0.94	0.613	0.554	0.283	0.455	0.782	0.863	0.354	0.343	0.526	0.431	0.586	0.636	0.437	0.074	*0.039	0.712	0.914	0.465	0.416	0.653	*0.003	0.421	0.539	0.916	0.432	0.467	0.735	0.112	0.81	0.345	0.166	0.091	0.983	0.233	0.082	0.24	0.082	0.141
N-Acetylalanine (NV)	0.761	0.51	*0.008	0.448	0.332	*0.003	0.757	0.359	0.234	*0.01	0.316	0.689	0.808	0.36	0.779	0.561	0.691	0.857	0.6	0.731	0.823	0.395	0.886	0.358	0.468	0.306	0.337	0.953	0.16	0.998	0.794	0.37	0.356	0.814	0.711	0.427	0.351	0.903	0.622	0.638	0.616	0.479	0.872	0.341	0.397	0.414	0.324	0.598	0.34
N-Acetyl-D-glucosamine (NV)	*0.02	0.597	0.49	0.358	0.621	0.539	0.627	*0.018	0.717	0.136	0.737	0.361	0.231	0.658	0.792	0.517	0.247	0.514	0.706	0.563	0.66	0.399	0.055	0.543	0.813	0.814	0.228	*0.044	0.446	0.137	*0.013	0.896	0.273	*0.03	0.064	0.379	0.406	*0.033	0.403	0.636	0.486	0.892	0.869	0.912	0.906	0.959	0.798	0.882	0.965
N-Acetylglutamic acid (NV)	*0.041	0.504	0.879	0.248	0.359	0.228	0.42	*0.024	0.921	0.21	0.91	0.427	0.141	0.492	0.793	0.098	0.563	0.324	0.083	0.334	0.325	0.777	*0.039	0.833	0.45	0.254	0.574	0.085	0.436	0.876	*0.041	0.801	0.843	0.424	0.775	0.58	0.47	0.05	0.564	0.374	0.365	0.205	0.245	0.358	0.397	0.299	0.313	0.442	0.329
N-Acetylneuraminic acid (NV)	0.307	0.846	0.586	0.276	0.279	0.673	0.529	0.267	0.267	0.939	0.24	0.592	0.682	0.82	0.664	0.67	0.446	0.559	0.613	0.404	0.436	0.447	0.174	0.338	0.475	0.332	0.152	0.425	*0.045	0.536	0.261	0.219	0.204	0.757	0.932	0.192	0.213	0.185	0.365	0.885	0.696	0.529	0.252	0.465	0.785	0.442	0.864	0.363	0.725
N-Acetylphenylalanine (NV)	*0.041	0.513	0.132	0.801	0.948	0.093	0.988	*0.015	0.611	*0.002	0.526	0.618	0.763	0.422	0.958	0.346	0.567	0.581	0.271	0.868	0.827	0.634	0.086	0.895	0.379	0.194	0.866	0.15	0.865	0.461	0.05	0.265	0.806	0.464	0.414	0.87	0.906	0.117	0.426	0.853	0.501	0.245	0.372	0.332	0.302	0.295	0.384	0.345	0.322
N-Acetyltyrosine (NV)	*0	0.951	0.967	0.184	0.723	0.653	0.451	*0.005	0.757	0.242	0.984	0.597	0.171	0.961	0.839	0.241	0.434	0.463	0.306	0.438	0.496	0.254	*0.001	0.662	0.817	0.547	0.203	*0.002	0.156	0.35	*0	0.832	0.375	0.073	0.438	0.324	0.586	*0.001	0.546	0.398	0.538	0.476	0.409	0.658	0.723	0.659	0.722	0.677	0.727
NAD (NV)	0.052	0.429	0.374	0.458	0.639	0.392	0.381	0.138	0.916	*0.049	0.179	0.357	0.978	0.429	0.567	0.978	0.7	0.32	0.103	0.589	0.506	0.085	0.185	0.588	0.287	0.246	0.741	0.175	0.455	0.224	0.083	0.388	0.424	0.535	0.513	0.513	0.682	0.289	0.368	0.218	0.331	0.13	0.138	0.142	0.174	0.253	0.257	0.248	0.187
NADH (NV)	0.395	0.648	0.313	0.444	0.582	0.078	0.852	0.053	0.671	0.097	0.841	0.595	0.511	0.463	0.391	0.559	0.221	0.141	0.254	0.236	0.209	0.803	0.361	0.71	0.221	*0.04	0.566	0.787	0.725	0.416	0.339	0.091	0.84	0.942	0.916	0.407	0.86	0.322	*0.037	0.895	0.096	0.243	0.242	0.955	0.432	0.145	0.085	0.327	0.142
Nicotinic acid (NV)	0.937	0.348	*0	0.2	0.631	*0.032	0.383	0.72	0.151	*0.034	0.27	0.986	0.277	0.235	0.663	0.914	0.893	0.893	0.713	0.435	0.561	0.504	0.783	0.354	0.34	0.307	0.15	0.644	0.098	0.903	0.861	0.215	0.389	0.447	0.796	0.269	0.514	0.692	0.775	0.5	0.858	0.443	0.825	0.298	0.275	0.358	0.417	0.427	0.321
Nonadecanoic acid (NV)	0.805	0.199	0.269	0.25	0.289	0.125	0.628	0.902	*0.011	0.166	0.276	0.641	0.513	0.207	0.329	0.473	0.372	0.59	0.481	0.289	0.397	0.679	0.979	0.066	0.534	0.678	0.055	0.835	0.133	0.331	0.955	0.975	0.089	0.622	0.698	0.09	0.117	0.832	0.406	0.88	0.704	0.41	0.872	*0.024	0.229	0.528	0.709	0.537	0.502
Octadecanedioic acid (NV)	0.627	*0.014	0.423	0.536	0.482	0.178	0.303	0.834	0.063	0.16	0.213	0.744	0.327	*0.021	0.658	0.665	0.116	0.983	0.092	0.576	0.793	0.771	0.811	0.239	0.093	0.223	0.106	0.791	0.519	0.463	0.807	0.485	0.241	0.351	0.339	0.303	0.201	0.873	0.699	0.524	0.99	*0.048	0.201	*0	*0.011	0.103	0.34	0.084	0.113
Oleic acid (NV)	0.231	0.368	0.427	0.894	0.899	0.782	0.923	0.801	0.377	0.928	0.904	0.801	0.983	0.545	0.469	0.418	0.25	0.648	0.388	0.653	0.698	0.279	0.291	0.522	0.802	0.929	0.772	0.123	0.594	0.528	0.327	0.57	0.784	0.709	0.605	0.692	0.771	0.474	0.231	0.269	0.489	0.477	0.553	0.134	0.434	0.791	0.725	0.569	0.937
O-Phosphoethanolamine (NV)	0.363	0.376	0.41	0.341	0.94	0.324	0.245	0.23	0.179	0.307	0.278	0.943	0.807	0.311	0.08	*0.022	0.432	0.309	0.937	0.26	0.264	0.44	0.201	0.133	0.539	0.417	0.587	0.387	0.677	0.341	0.377	0.276	0.46	0.955	0.909	0.287	0.887	0.255	0.587	0.142	0.36	0.602	0.871	0.83	0.535	0.496	0.685	0.384	0.954
Ornithine (NV)	0.542	0.362	0.721	0.828	*0	0.078	0.896	0.988	0.474	0.532	0.512	*0.003	0.87	0.297	0.796	0.643	0.886	0.551	0.345	0.718	0.592	0.163	0.567	0.314	0.385	0.348	0.289	0.392	0.267	0.387	0.529	0.845	*0.048	0.273	0.161	0.554	*0.002	0.551	0.778	0.913	0.448	0.399	0.657	0.374	0.405	0.328	0.166	0.617	0.227
Orotic acid (NV)	0.912	0.524	*0.002	0.394	0.992	0.095	0.474	0.585	0.557	0.08	0.546	0.801	0.334	0.345	0.968	0.919	0.707	0.864	0.831	0.729	0.838	0.555	0.851	0.788	0.292	0.189	0.481	0.539	0.328	0.742	0.901	*0.045	0.831	0.466	0.669	0.657	0.988	0.821	0.358	0.304	0.638	0.495	0.702	0.791	0.399	0.31	0.375	0.382	0.319
Oxalic acid (NV)	0.608	0.889	0.515	0.674	*0.006	0.074	0.599	0.785	0.51	0.492	0.818	*0.025	0.573	0.74	0.917	0.418	0.459	0.822	0.876	0.915	0.89	*0.031	0.691	0.267	0.915	0.688	0.454	0.523	0.152	0.477	0.656	0.941	0.08	0.679	0.614	0.487	*0.036	0.81	0.843	0.615	0.638	0.95	0.718	0.838	0.962	0.801	0.465	0.831	0.682
Oxidized glutathione (NV)	0.541	0.712	0.356	0.906	0.207	0.975	0.061	0.912	0.994	0.377	0.128	0.065	0.355	0.752	0.618	0.244	0.288	0.689	0.574	0.978	0.924	0.054	0.899	0.404	0.591	0.743	0.996	0.72	0.72	0.214	0.644	0.561	0.266	0.871	0.362	0.71	0.315	0.934	0.634	0.373	0.692	0.51	0.467	0.344	0.426	0.674	0.642	0.531	0.513
Oxoglutaric acid (NV)	0.275	0.464	0.55	0.884	0.537	0.437	0.497	0.772	0.781	0.852	0.895	0.353	0.493	0.338	0.429	0.578	0.979	0.441	0.627	0.585	0.463	0.416	0.355	0.873	0.174	0.148	0.675	0.082	0.709	0.941	0.298	0.107	0.694	0.073	0.311	0.892	0.597	0.344	0.24	0.547	0.364	0.423	0.401	0.842	0.448	0.197	0.187	0.324	0.192
Palmitic acid (NV)	0.577	0.216	*0.011	0.408	0.93	0.109	0.224	0.547	0.19	*0.016	0.168	0.527	0.244	0.167	0.754	0.989	0.559	0.99	0.41	0.511	0.662	0.782	0.818	0.579	0.22	0.246	0.278	0.869	0.408	0.832	0.695	0.185	0.758	0.654	0.7	0.465	0.845	0.989	0.778	0.956	0.832	0.222	0.459	0.111	0.117	0.242	0.4	0.222	0.224
Pantothenic acid (NV)	0.617	*0.024	0.988	0.676	0.522	0.505	0.519	0.986	0.099	0.51	0.456	0.66	0.461	0.057	0.555	0.55	0.066	0.822	0.12	0.578	0.764	0.662	0.731	0.226	0.19	0.426	0.172	0.636	0.78	0.276	0.797	0.829	0.239	0.42	0.17	0.334	0.204	0.944	0.395	0.395	0.752	0.095	0.237	*0.003	*0.044	0.204	0.603	0.139	0.264
para-Aminobenzoic acid (NV)	0.98	0.393	0.749	0.998	*0	*0.049	0.874	0.646	0.421	0.354	0.506	*0.01	0.576	0.338	0.889	0.371	0.97	0.532	0.257	0.681	0.585	0.262	0.981	0.281	0.462	0.372	0.415	0.836	0.381	0.458	0.961	0.989	0.069	0.598	0.281	0.612	*0.003	0.965	0.828	0.735	0.445	0.367	0.642	0.268	0.409	0.362	0.191	0.658	0.263
Pelargonic acid (NV)	0.442	0.275	0.186	0.431	0.602	0.671	*0.047	0.544	0.74	0.587	0.423	0.585	*0.023	0.224	0.772	0.231	0.316	0.891	0.702	0.725	0.919	0.844	0.348	0.873	0.144	0.263	0.346	0.202	0.609	0.869	0.373	0.064	0.963	0.082	0.742	0.756	0.824	0.224	0.566	0.69	0.799	0.349	0.381	0.62	0.215	0.233	0.422	0.183	0.234
Pentadecanoic acid (NV)	0.65	0.72	0.601	0.988	0.669	0.351	0.08	0.162	0.902	0.546	0.232	0.569	0.342	0.914	0.721	0.139	*0.007	0.983	0.756	0.863	0.974	0.178	0.395	0.713	0.949	0.596	0.608	0.743	0.9	0.953	0.522	0.513	0.831	0.645	0.734	0.946	0.958	0.256	0.569	0.161	0.865	0.836	0.767	0.316	0.668	0.912	0.994	0.908	0.866
Phenylalanine (NV)	0.235	0.714	*0.017	0.791	0.98	0.06	0.874	0.097	0.485	*0.002	0.425	0.607	0.997	0.567	0.842	0.536	0.506	0.784	0.601	0.858	0.893	0.999	0.35	0.765	0.575	0.345	0.856	0.441	0.627	0.501	0.25	0.309	0.974	0.597	0.259	0.84	0.961	0.363	0.48	0.8	0.608	0.503	0.752	0.466	0.488	0.504	0.482	0.593	0.475
Phenylpyruvic acid (NV)	0.596	0.967	0.504	0.557	0.607	0.505	0.856	0.864	0.184	0.365	0.28	0.889	0.948	0.977	0.46	0.677	0.648	0.604	0.96	0.427	0.433	0.955	0.846	0.348	0.609	0.546	0.422	0.473	0.335	0.82	0.687	0.334	0.487	0.516	0.523	0.335	0.492	0.894	0.382	0.598	0.686	0.898	0.55	0.196	0.921	0.643	0.827	0.641	0.817
Phosphate (NV)	0.468	0.313	0.074	0.956	0.252	*0	0.714	0.143	0.534	*0.003	0.271	0.483	0.885	0.198	0.703	0.537	0.701	0.311	0.151	0.638	0.523	0.696	0.575	0.677	0.161	0.054	0.659	0.854	0.582	0.746	0.489	0.192	0.546	0.818	0.988	0.941	0.322	0.62	0.235	0.912	0.197	0.134	0.301	0.246	0.168	0.108	0.052	0.268	0.065
Pipecolic acid (NV)	*0.024	0.484	0.906	0.13	0.826	0.688	0.658	0.141	0.777	0.258	0.342	0.656	0.523	0.552	0.405	0.816	0.667	0.195	*0.04	0.282	0.24	*0.038	0.094	0.469	0.366	0.334	0.439	0.074	0.14	0.297	*0.04	0.736	0.401	0.395	0.86	0.269	0.822	0.167	0.435	*0.041	0.276	0.127	0.081	0.174	0.245	0.298	0.276	0.309	0.232
Proline (NV)	0.167	0.495	*0.028	0.889	0.986	*0.048	0.782	0.071	0.473	*0	0.39	0.629	0.947	0.379	0.909	0.51	0.644	0.677	0.38	0.944	0.988	0.844	0.27	0.785	0.363	0.199	0.848	0.381	0.77	0.514	0.191	0.206	0.964	0.694	0.392	0.903	0.997	0.319	0.432	0.941	0.535	0.291	0.486	0.325	0.292	0.305	0.357	0.367	0.301
Propionic acid (NV)	*0.003	0.541	0.439	0.501	0.903	0.228	0.8	*0.006	0.754	*0.028	0.646	0.632	0.501	0.506	0.994	0.25	0.628	0.524	0.186	0.7	0.684	0.393	*0.016	1	0.451	0.266	0.622	*0.029	0.506	0.464	*0.005	0.463	0.681	0.279	0.5	0.671	0.861	*0.032	0.524	0.545	0.52	0.23	0.295	0.303	0.335	0.343	0.463	0.37	0.389
Pyridoxine (NV)	0.321	0.43	0.285	0.944	0.065	0.877	0.922	0.38	0.709	0.433	0.902	*0.012	0.97	0.486	0.952	0.794	0.46	0.922	0.567	0.832	0.733	0.368	0.438	0.408	0.628	0.818	0.41	0.375	0.678	0.133	0.302	0.68	0.103	0.196	*0.008	0.615	*0.038	0.383	0.62	0.767	0.984	0.654	0.737	0.634	0.652	0.623	0.654	0.753	0.622
Pyroglutamic acid (NV)	0.778	0.472	*0	0.454	0.874	*0.039	0.41	0.426	0.393	*0.012	0.283	0.757	0.441	0.323	0.942	0.973	0.845	0.806	0.629	0.725	0.84	0.751	0.945	0.701	0.317	0.214	0.438	0.849	0.309	0.669	0.822	0.12	0.782	0.696	0.535	0.614	0.849	0.995	0.423	0.586	0.583	0.401	0.665	0.435	0.308	0.315	0.314	0.398	0.27
Pyruvic acid (NV)	0.487	0.305	0.805	0.731	*0.001	0.112	0.884	0.86	0.387	0.626	0.552	*0.002	0.975	0.26	0.911	0.631	0.747	0.674	0.362	0.84	0.7	0.161	0.52	0.242	0.384	0.393	0.215	0.373	0.24	0.274	0.46	0.899	*0.027	0.214	0.105	0.448	*0	0.482	0.95	0.923	0.578	0.401	0.672	0.331	0.38	0.339	0.221	0.593	0.256
Raffinose (NV)	0.529	0.243	0.536	0.669	0.084	0.876	0.44	0.808	0.671	0.594	0.947	0.102	0.127	0.261	0.662	0.892	0.451	0.702	0.635	0.504	0.606	0.262	0.564	0.919	0.222	0.357	0.794	0.68	0.615	0.891	0.627	0.097	0.516	0.608	0.994	0.885	0.268	0.808	0.978	0.791	0.645	0.302	0.269	0.59	0.219	0.301	0.965	0.105	0.547
Rhamnose (NV)	0.791	0.522	0.698	0.841	*0	0.257	0.714	0.926	0.623	0.836	0.759	*0.001	0.458	0.509	0.838	0.426	0.945	0.579	0.349	0.587	0.52	0.278	0.86	0.353	0.644	0.601	0.544	0.76	0.563	0.339	0.789	0.698	0.081	0.584	0.137	0.723	*0.004	0.862	0.99	0.638	0.554	0.534	0.734	0.438	0.613	0.54	0.333	0.838	0.439
Ribose (NV)	0.331	0.625	0.574	0.247	0.513	0.88	0.582	0.252	0.324	0.969	0.314	0.887	0.666	0.596	0.58	0.604	0.53	0.427	0.39	0.315	0.315	0.527	0.19	0.422	0.294	0.186	0.225	0.493	0.061	0.647	0.29	0.171	0.35	0.946	0.656	0.21	0.433	0.218	0.312	0.993	0.552	0.333	0.135	0.644	0.573	0.258	0.617	0.231	0.484
Ribose 5-phosphate (NV)	0.389	0.864	0.07	0.208	0.167	0.094	0.562	0.763	0.234	0.292	0.25	0.44	0.613	0.725	0.771	0.921	0.982	0.856	0.851	0.531	0.605	0.151	0.285	0.29	0.968	0.918	0.13	0.296	*0.008	0.693	0.367	0.972	0.155	0.518	0.875	0.212	0.172	0.318	0.984	0.589	0.872	0.935	0.518	0.534	0.844	0.967	0.586	0.8	0.725
Ribulose 5-phosphate (NV)	0.486	*0.016	0.59	0.942	0.79	0.431	0.414	0.505	0.661	0.297	0.771	0.88	0.33	*0.014	0.866	0.821	0.435	0.599	0.062	0.881	0.678	0.477	0.494	0.935	*0.001	*0.01	0.682	0.819	0.601	0.947	0.581	*0.014	0.992	0.282	0.319	0.943	0.949	0.764	0.545	0.84	0.648	*0.006	*0.006	0.227	*0.007	*0.003	0.224	*0	*0.036
S-Adenosylhomocysteine (NV)	0.802	0.231	0.182	*0.011	0.576	0.231	0.994	0.876	*0	0.367	0.976	0.797	0.199	0.204	*0.037	0.314	0.675	0.119	0.906	*0.025	0.053	0.226	0.848	*0.004	0.612	0.754	*0.013	0.827	*0.034	0.086	0.692	0.627	*0.045	0.335	0.646	*0.002	0.278	0.692	0.196	0.225	0.203	0.72	0.763	0.303	0.409	0.659	0.734	0.55	0.896
Salicylic acid (NV)	0.33	0.57	0.138	0.892	0.74	0.148	0.259	0.383	0.534	*0.023	*0.021	0.73	0.941	0.537	0.68	0.887	0.631	0.446	0.251	0.842	0.737	0.458	0.659	0.997	0.528	0.486	0.715	0.534	0.735	0.402	0.406	0.748	0.985	0.702	0.469	1	0.719	0.759	0.541	0.294	0.358	0.323	0.51	0.075	0.295	0.484	0.233	0.597	0.257
Sarcosine (NV)	*0	0.679	0.94	0.25	0.739	0.539	0.52	*0.004	0.91	0.179	0.978	0.63	0.288	0.684	0.914	0.199	0.534	0.488	0.205	0.508	0.533	0.268	*0	0.784	0.564	0.355	0.309	*0.004	0.178	0.454	*0	0.6	0.47	0.171	0.604	0.41	0.662	*0.003	0.554	0.454	0.564	0.296	0.263	0.521	0.489	0.435	0.627	0.431	0.547
Sebacic acid (NV)	0.74	0.624	0.392	0.396	0.455	0.305	0.173	0.452	0.312	0.437	0.685	0.693	0.524	0.729	0.204	0.126	0.177	0.39	0.454	0.392	0.309	0.138	0.648	0.179	0.407	0.652	0.69	0.616	0.218	0.572	0.691	0.647	0.34	0.456	0.455	0.295	0.55	0.51	0.554	0.283	0.541	0.458	0.197	0.867	0.519	0.499	0.537	0.408	0.434
Serine (NV)	0.072	0.606	0.095	0.798	0.82	0.107	0.978	*0.015	0.775	*0.005	0.631	0.551	0.803	0.478	0.956	0.427	0.416	0.541	0.361	0.811	0.782	0.701	0.114	0.957	0.374	0.164	0.758	0.233	0.832	0.366	0.075	0.16	0.669	0.504	0.347	0.763	0.731	0.132	0.291	0.951	0.448	0.295	0.392	0.536	0.37	0.297	0.378	0.354	0.336
Shikimic acid (NV)	0.449	0.669	0.121	0.928	0.174	*0.002	0.893	0.113	0.585	*0.014	0.397	0.405	0.521	0.504	0.824	0.376	0.389	0.407	0.357	0.659	0.613	0.491	0.526	0.612	0.502	0.235	0.814	0.723	0.504	0.759	0.435	0.5	0.51	0.809	0.758	0.921	0.302	0.483	0.332	0.998	0.265	0.41	0.675	0.439	0.488	0.376	0.166	0.668	0.272
Sorbitol (NV)	0.352	0.454	0.395	0.523	0.541	0.85	0.44	0.445	0.478	0.465	0.858	0.264	0.773	0.475	0.215	0.411	0.408	0.297	0.355	0.283	0.196	0.944	0.403	0.585	0.265	0.385	0.962	0.227	0.629	0.865	0.349	0.603	0.867	0.139	0.063	0.535	0.537	0.337	0.484	0.553	0.372	0.375	0.224	0.912	0.465	0.297	0.252	0.386	0.246
Stachyose (NV)	0.497	0.586	0.716	0.82	*0.011	0.526	0.587	0.835	0.974	0.843	0.77	*0.022	0.238	0.627	0.706	0.777	0.632	0.65	0.952	0.554	0.593	0.177	0.525	0.65	0.528	0.67	0.861	0.569	0.43	0.669	0.561	0.232	0.249	0.949	0.663	0.894	0.075	0.697	0.964	0.785	0.572	0.62	0.486	0.944	0.537	0.634	0.67	0.319	0.916
Stearic acid (NV)	0.651	0.339	0.339	0.311	0.553	0.292	0.598	0.917	*0.028	0.219	0.253	0.992	0.547	0.38	0.318	0.582	0.325	0.519	0.601	0.258	0.335	0.999	0.876	0.143	0.763	0.947	0.124	0.616	0.233	0.49	0.802	0.812	0.243	0.912	0.992	0.14	0.302	0.938	0.327	0.724	0.599	0.563	0.998	*0.033	0.349	0.767	0.934	0.709	0.716
Succinic acid (NV)	0.769	0.441	0.729	0.742	*0.007	0.19	0.49	0.535	0.558	0.613	0.907	*0.009	0.331	0.429	0.986	0.177	0.872	0.598	0.248	0.597	0.544	0.372	0.679	0.308	0.567	0.469	0.68	0.807	0.749	0.367	0.773	0.821	0.117	0.822	0.193	0.77	*0.015	0.695	0.991	0.643	0.59	0.407	0.6	0.376	0.516	0.437	0.359	0.689	0.417
Succinic acid semialdehyde (NV)	0.392	0.318	*0.006	0.489	0.871	0.066	0.598	0.233	0.288	*0.005	0.467	0.546	0.46	0.22	0.675	0.628	0.87	0.981	0.504	0.591	0.694	1	0.502	0.594	0.247	0.169	0.507	0.681	0.529	0.769	0.448	0.087	0.865	0.866	0.558	0.586	0.985	0.613	0.604	0.613	0.807	0.274	0.502	0.328	0.204	0.239	0.459	0.238	0.294
Taurine (NV)	0.317	0.284	0.755	0.2	0.242	0.108	0.602	0.183	0.846	0.13	0.222	0.329	0.488	0.246	0.178	0.784	0.906	*0.028	*0.003	0.101	0.052	0.62	0.437	0.733	0.104	*0.046	0.804	0.641	0.573	0.524	0.339	0.409	0.918	0.94	0.559	0.38	0.342	0.515	0.122	0.158	*0.028	*0.034	*0.038	0.177	0.117	0.056	*0.004	0.19	*0.013
Taurocholic acid (NV)	0.512	0.964	0.565	0.466	0.341	0.277	0.223	0.417	0.16	0.375	0.856	0.598	0.522	0.995	0.165	0.061	0.451	0.404	0.81	0.381	0.33	0.29	0.472	0.094	0.578	0.743	0.551	0.378	0.288	0.413	0.517	0.538	0.222	0.473	0.712	0.235	0.341	0.424	0.371	0.608	0.506	0.757	0.392	0.646	0.836	0.689	0.625	0.621	0.608
Taurodeoxycholic acid (NV)	0.637	0.498	*0.013	0.388	0.811	0.308	*0.047	0.834	0.58	0.194	0.138	0.532	0.102	0.392	0.784	0.284	0.533	0.818	0.782	0.696	0.856	0.947	0.419	0.956	0.328	0.381	0.329	0.338	0.324	0.6	0.566	0.165	0.99	0.33	0.682	0.675	0.937	0.336	0.476	0.767	0.633	0.499	0.664	0.478	0.328	0.408	0.355	0.428	0.286
Thiamine pyrophosphate (NV)	0.657	0.714	0.498	0.646	*0.01	0.581	0.497	0.942	0.93	0.79	0.874	*0.011	0.172	0.728	0.683	0.635	0.683	0.583	0.847	0.454	0.486	0.262	0.714	0.663	0.638	0.772	0.963	0.745	0.64	0.615	0.72	0.239	0.262	0.921	0.494	0.999	0.065	0.867	0.983	0.637	0.554	0.781	0.675	0.971	0.648	0.764	0.633	0.438	0.997
Threonic acid (NV)	0.633	0.773	0.784	0.536	*0.01	0.2	0.491	0.419	0.763	0.532	0.705	*0.031	0.149	0.751	0.782	0.256	0.694	0.439	0.312	0.429	0.419	0.49	0.622	0.512	0.852	0.663	0.942	0.661	0.822	0.687	0.615	0.581	0.257	0.776	0.499	0.996	*0.047	0.574	0.839	0.462	0.418	0.594	0.778	0.447	0.761	0.678	0.35	0.986	0.535
Threonine (NV)	0.287	0.457	*0.018	0.921	0.714	*0.013	0.707	0.091	0.521	*0	0.314	0.913	0.972	0.321	0.907	0.58	0.618	0.506	0.313	0.893	0.804	0.962	0.408	0.791	0.279	0.124	0.783	0.598	0.659	0.528	0.308	0.164	0.893	0.881	0.528	0.935	0.778	0.449	0.293	0.937	0.358	0.24	0.432	0.328	0.254	0.222	0.194	0.339	0.186
Thymine (NV)	*0.043	0.535	0.121	0.801	0.848	0.117	0.934	*0.021	0.646	*0.003	0.494	0.522	0.819	0.445	0.988	0.42	0.604	0.579	0.29	0.875	0.833	0.561	0.097	0.968	0.386	0.207	0.846	0.158	0.838	0.404	0.054	0.254	0.722	0.458	0.365	0.837	0.812	0.131	0.409	0.838	0.501	0.256	0.372	0.342	0.308	0.31	0.395	0.348	0.33
Tryptophan (NV)	0.26	0.562	*0.011	0.673	0.866	0.073	0.816	0.118	0.43	*0.003	0.515	0.516	0.779	0.426	0.748	0.541	0.58	0.887	0.592	0.738	0.793	0.982	0.356	0.724	0.433	0.258	0.771	0.491	0.641	0.579	0.284	0.172	0.969	0.769	0.333	0.766	0.872	0.399	0.513	0.662	0.713	0.416	0.645	0.467	0.379	0.39	0.513	0.424	0.425
Tyrosine (NV)	0.193	0.833	*0.025	0.888	0.775	0.126	0.88	0.084	0.64	*0.007	0.488	0.418	0.98	0.684	0.901	0.617	0.453	0.766	0.675	0.908	0.921	0.84	0.3	0.958	0.638	0.388	0.956	0.382	0.799	0.365	0.2	0.291	0.728	0.49	0.168	0.998	0.699	0.302	0.423	0.799	0.608	0.569	0.758	0.596	0.573	0.571	0.556	0.632	0.552
Undecanoic acid (NV)	0.511	0.873	0.226	0.919	0.448	0.846	0.105	0.763	0.546	0.675	0.457	0.452	0.247	0.744	0.321	0.096	0.826	0.484	0.939	0.736	0.638	0.733	0.401	0.293	0.41	0.409	0.993	0.231	0.959	0.284	0.515	0.12	0.405	0.392	0.706	0.602	0.417	0.384	0.164	0.767	0.4	0.685	0.559	0.797	0.643	0.502	0.38	0.527	0.39
Uracil (NV)	0.201	0.654	*0.024	0.686	0.926	0.081	0.983	0.095	0.386	*0.005	0.558	0.542	0.936	0.524	0.646	0.417	0.517	0.969	0.651	0.695	0.724	0.989	0.285	0.64	0.58	0.368	0.802	0.365	0.628	0.627	0.22	0.301	0.98	0.6	0.283	0.72	0.92	0.311	0.635	0.696	0.798	0.512	0.777	0.463	0.476	0.515	0.626	0.554	0.553
Ureidosuccinic acid (NV)	0.867	0.614	*0	0.253	0.915	0.093	0.359	0.748	0.346	0.063	0.309	0.72	0.291	0.45	0.814	0.835	0.917	0.949	0.959	0.512	0.608	0.58	0.709	0.628	0.494	0.412	0.306	0.57	0.152	0.793	0.825	0.202	0.694	0.573	0.503	0.437	0.863	0.675	0.595	0.415	0.792	0.658	0.976	0.575	0.478	0.525	0.497	0.599	0.455
Uridine (NV)	*0.01	0.898	0.738	0.321	0.736	0.562	0.251	*0.037	0.885	0.357	0.906	0.886	0.103	0.941	0.858	0.079	0.505	0.693	0.349	0.616	0.683	0.587	*0.011	0.833	1	0.765	0.443	*0.005	0.391	0.83	*0.01	0.732	0.917	0.11	0.752	0.669	0.84	*0.012	0.979	0.405	0.772	0.589	0.638	0.51	0.804	0.815	0.868	0.874	0.886
Uridine 5'-monophosphate (NV)	0.214	0.237	0.796	0.512	0.124	0.075	0.987	0.178	0.531	0.111	0.335	0.258	0.45	0.233	0.738	0.293	0.858	0.305	*0.025	0.471	0.38	0.878	0.296	0.589	0.26	0.192	0.814	0.351	0.938	0.936	0.256	0.799	0.439	0.889	0.53	0.946	0.133	0.384	0.646	0.24	0.302	0.09	0.195	0.06	0.154	0.169	0.12	0.316	0.117
Uridine diphosphate glucose (NV)	0.352	0.482	0.708	0.428	*0.048	0.204	0.494	0.253	0.726	0.432	0.787	0.072	0.183	0.484	0.817	0.157	0.812	0.401	0.128	0.403	0.371	0.76	0.333	0.53	0.549	0.409	0.988	0.405	0.872	0.684	0.358	0.836	0.338	0.792	0.379	0.906	0.085	0.353	0.818	0.37	0.424	0.304	0.425	0.297	0.464	0.397	0.293	0.63	0.357
Uridine diphosphate-N-acetylglucosamine (NV)	0.76	0.401	*0.024	0.357	0.149	*0.004	0.555	0.721	0.224	0.061	0.258	0.372	0.618	0.268	0.907	0.786	0.94	0.809	0.579	0.766	0.904	0.23	0.657	0.304	0.368	0.28	0.17	0.482	0.069	0.769	0.721	0.379	0.174	0.401	0.884	0.338	0.148	0.63	0.639	0.632	0.565	0.445	0.841	0.324	0.339	0.342	0.221	0.555	0.243
Urocanic acid (NV)	0.627	0.505	*0	0.366	0.927	0.078	0.5	0.401	0.288	*0.013	0.354	0.54	0.414	0.374	0.69	0.844	0.869	0.945	0.746	0.512	0.598	0.852	0.792	0.601	0.429	0.331	0.425	0.919	0.319	0.731	0.684	0.179	0.821	0.862	0.413	0.5	0.989	0.868	0.643	0.549	0.836	0.487	0.788	0.411	0.358	0.432	0.532	0.456	0.425
Valine (NV)	0.381	0.532	*0.01	0.604	0.643	*0.015	0.812	0.171	0.286	*0.001	0.346	0.921	0.892	0.398	0.751	0.482	0.647	0.846	0.53	0.752	0.823	0.743	0.513	0.497	0.477	0.299	0.547	0.623	0.374	0.769	0.415	0.33	0.648	0.858	0.472	0.587	0.654	0.548	0.597	0.768	0.642	0.424	0.752	0.312	0.372	0.414	0.398	0.531	0.375
Xanthine (NV)	*0.034	0.44	0.204	0.579	0.669	0.195	0.813	*0.019	0.9	*0.012	0.541	0.456	0.869	0.365	0.771	0.551	0.684	0.398	0.177	0.65	0.593	0.359	0.078	0.756	0.226	0.102	0.662	0.17	0.525	0.295	*0.043	0.127	0.5	0.551	0.48	0.57	0.635	0.121	0.251	0.722	0.367	0.142	0.166	0.385	0.214	0.175	0.285	0.192	0.206
Xanthosine (NV)	0.696	*0	0.862	0.807	0.723	0.394	0.573	0.764	0.323	0.467	0.875	0.613	0.326	*0.001	0.811	0.548	0.262	0.874	0.058	0.876	0.896	0.816	0.648	0.437	*0.003	*0.034	0.332	0.932	0.908	0.376	0.827	0.107	0.416	0.135	0.057	0.625	0.405	0.966	0.98	0.848	0.94	*0.007	*0.025	0.108	*0.003	*0.006	0.313	*0.001	0.058
Notes
Values with "*" are different from 0 with a significance level alpha=0.05
Compound class: macronutrient (MN), element (E), volatile (V) and non-volatile (NV)
Protein content was determined using elemental combustion analysis, applying a nitrogen-to-protein conversion factor of 6.25.
Omega-3 fatty acid content was obtained from the FSANZ database (https://www.foodstandards.gov.au/science-data/food-composition-databases).
[truncated: 247 more columns]
